# Supplementary material for: Long non-coding RNAs have age-dependent diurnal expression that coincides with age-related changes in genome-wide facultative heterochromatin
Source: BMC Genomics. 2018 Oct 29;19:777. doi: 10.1186/s12864-018-5170-3 (PMC6206985; doi:10.1186/s12864-018-5170-3)
Supplement: Supplementary file 4 — Diurnally expressed genes at 4 months. (XLSX 24 kb) [file 12864_2018_5170_MOESM4_ESM.xlsx]

## Sheet: Sheet1
Diurnal transcripts in 4 month-old zebrafish : The total number of genes (273), Annotated genes (140), Unannotated genes (133)
Unannotated genes					Annotated genes
	Gene ID	Gene Name	Locus			Gene ID	Gene Name	Locus
1	XLOC_021401	-	chr16:19734696-19770528		1	XLOC_060494	abcc4	chr6:7165180-7234640
2	XLOC_051617	-	chr3:43134827-43188355		2	XLOC_063880	abhd2a	chr7:13568615-13612605
3	XLOC_024426	-	chr17:22524772-22532906		3	XLOC_068393	alas2	chr8:21321854-21340421
4	XLOC_005529	-	chr10:33616499-33628887		4	XLOC_007012	aldh4a1	chr11:41324130-41349452
5	XLOC_021337	-	chr16:17098996-17148606		5	XLOC_014454	aldob	chr14:20809209-20826448
6	XLOC_053490	-	chr4:46854823-46858860		6	XLOC_059029	anxa1a	chr5:24978027-24983140
7	XLOC_036750	-	chr21:25150524-25160570		7	XLOC_060000	anxa1b,anxa1c	chr5:64320722-64348674
8	XLOC_046298	-	chr25:8089259-8346940		8	XLOC_043556	anxa4,stk35	chr23:41839251-41899188
9	XLOC_001352	-	chr1:51706544-51748451		9	XLOC_012211	arg2	chr13:32892237-32903912
10	XLOC_037347	-	chr21:3464342-3549031		10	XLOC_015943	arhgef9b	chr14:8836144-8939641
11	XLOC_042384	-	chr23:925767-960756		11	XLOC_027007	arntl2	chr18:15594350-15642128
12	XLOC_059122	-	chr5:29452183-29480171		12	XLOC_005772	arrdc3b	chr10:43914683-43950206
13	XLOC_069879	-	chr8:21130729-21131823		13	XLOC_054325	asb15b	chr4:4104635-4127063
14	XLOC_069880	-	chr8:21131920-21152875		14	XLOC_068041	atp2a2a,ift81	chr8:11604364-11732631
15	XLOC_074888	-	chrUn_KN150300v1:1282-9436		15	XLOC_008046	bhlhe40	chr11:35497668-35501274
16	XLOC_040736	-	chr22:30707778-30727677		16	XLOC_025806	bhlhe41	chr18:16118562-16141929
17	XLOC_074278	-	chrUn_KN150045v1:11559-23198		17	XLOC_044261	camk2n2	chr24:25547775-25550106
18	XLOC_037235	-	chr21:45421957-45457560		18	XLOC_032742	cbln12	chr2:38137217-38143326
19	XLOC_067331	-	chr7:63959146-64173171		19	XLOC_067194	cdh1	chr7:52826587-52847585
20	XLOC_029358	-	chr19:9009496-9021292		20	XLOC_039729	cdkn1a	chr22:563635-570272
21	XLOC_042978	-	chr23:23327789-23334062		21	XLOC_074079	cdkn1d	chrUn_KN149955v1:4130-15186
22	XLOC_016787	-	chr14:47461957-47465343		22	XLOC_033678	clocka	chr20:22168397-22281902
23	XLOC_036198	-	chr21:1650566-1653645		23	XLOC_024563	coch	chr17:28726092-28732728
24	XLOC_029226	-	chr19:5808311-5851573		24	XLOC_052589	cry1aa	chr4:12014189-12027688
25	XLOC_017811	-	chr15:36587285-36640615		25	XLOC_047740	cry2	chr25:13748514-13808694
26	XLOC_063836	-	chr7:10850890-10867756		26	XLOC_057682	ctsla	chr5:44204332-44211741
27	XLOC_053635	-	chr4:53829004-53831435		27	XLOC_065951	cxcl19	chr7:7573375-7576917
28	XLOC_050169	-	chr3:5094976-5107064		28	XLOC_035109	cyp2ad6,cyp2n13	chr20:25616168-25634759
29	XLOC_075107	-	chrUn_KN150399v1:3912-19307		29	XLOC_025889	ddb2	chr18:20479090-20490411
30	XLOC_008541	-	chr12:7963931-8015380		30	XLOC_019725	dedd1	chr16:10950089-10972139
31	XLOC_033181	-	chr2:58976941-58986297		31	XLOC_005492	dgat2	chr10:32553506-32580706
32	XLOC_009043	-	chr12:25684382-25738814		32	XLOC_057493	epd	chr5:37237091-37239156
33	XLOC_063881	-	chr7:13615526-13618660		33	XLOC_071008	etv5a	chr9:22820804-22839190
34	XLOC_074936	-	chrUn_KN150329v1:1680-8206		34	XLOC_062178	etv5b	chr6:13892634-13937406
35	XLOC_048433	-	chr3:5087073-5094934		35	XLOC_060713	evpla	chr6:17959230-17983599
36	XLOC_032852	-	chr2:43305146-43347269		36	XLOC_043434	fbxo25	chr23:35369375-35384401
37	XLOC_036117	-	chr20:55332780-55334647		37	XLOC_036196	fech	chr21:1622057-1648592
38	XLOC_028842	-	chr19:37922479-37991599		38	XLOC_058202	gldc	chr5:65477532-65557795
39	XLOC_029527	-	chr19:15397221-15493912		39	XLOC_030279	gpr186	chr19:43950858-43956883
40	XLOC_038582	-	chr21:42136342-42143231		40	XLOC_045933	h1f0	chr24:37679308-37680639
41	XLOC_072421	-	chr9:24103458-24183730		41	XLOC_063120	h1fx	chr6:40771442-40774157
42	XLOC_016188	-	chr14:25805912-25880384		42	XLOC_005421	hist2h2l	chr10:29929303-29930127
43	XLOC_038583	-	chr21:42143923-42189869		43	XLOC_057181	histh1l	chr5:26829718-26834198
44	XLOC_026968	-	chr18:14756933-14775233		44	XLOC_003524	hmgcs1	chr10:6009276-6036637
45	XLOC_002520	-	chr1:27695829-27783358		45	XLOC_035677	hsf2	chr20:40577359-40590301
46	XLOC_012446	-	chr13:48277454-48438359		46	XLOC_049052	hsp70.1	chr3:25956666-25996220
47	XLOC_069149	-	chr8:49154335-49169547		47	XLOC_067838	hsp70l	chr8:4741890-4744644
48	XLOC_063116	-	chr6:40748128-40759119		48	XLOC_036081	hsp90aa1.1,hsp90aa1.2	chr20:54176031-54222559
49	XLOC_006869	-	chr11:36722201-36771798		49	XLOC_038614	hspa4a	chr21:43137177-43176138
50	XLOC_028771	-	chr19:35774435-35784342		50	XLOC_036625	hspb11	chr21:20347318-20348242
51	XLOC_063349	-	chr6:48063978-48095668		51	XLOC_017827	hspb6	chr15:37657905-37688044
52	XLOC_004587	-	chr10:2471644-2499165		52	XLOC_020029	icn	chr16:23516147-23517520
53	XLOC_021414	-	chr16:20488770-20687017		53	XLOC_063075	ip6k2b	chr6:40090918-40165214
54	XLOC_039502	-	chr22:31544331-31548351		54	XLOC_007513	krt15	chr11:11532160-11534854
55	XLOC_070473	-	chr8:50520128-50537353		55	XLOC_029222	krt17	chr19:5450938-5452979
56	XLOC_039163	-	chr22:18761944-18811196		56	XLOC_063030	krt4	chr6:39310959-39315483
57	XLOC_061388	-	chr6:42548138-42602781		57	XLOC_042577	krt5	chr23:10238226-10242762
58	XLOC_034470	-	chr20:117734-128401		58	XLOC_029223	krt91	chr19:5462076-5464312
59	XLOC_020115	-	chr16:25330746-25337229		59	XLOC_016792	ldb2a	chr14:47691334-47845757
60	XLOC_074781	-	chrUn_KN150244v1:124-10291		60	XLOC_066331	lmo1	chr7:27838142-27877252
61	XLOC_049383	-	chr3:36183756-36199673		61	XLOC_042937	LOC100149066,LOC100149863,her4.2	chr23:21526005-21544471
62	XLOC_063026	-	chr6:39125693-39180832		62	XLOC_070237	LOC791723,si:busm1-266f07.2	chr8:36439527-36442894
63	XLOC_033623	-	chr20:20016720-20020041		63	XLOC_068087	lonrf1l	chr8:13591069-13750606
64	XLOC_033622	-	chr20:20005435-20008643		64	XLOC_057182	loxl2b	chr5:26834474-26887802
65	XLOC_044693	-	chr24:41409624-41440563		65	XLOC_028653	marcksl1b	chr19:30210592-30213509
66	XLOC_038864	-	chr22:5697836-5710840		66	XLOC_015148	med7	chr14:33704970-33785048
67	XLOC_025552	-	chr18:6014717-6125123		67	XLOC_012820	mgea5	chr13:11856076-11873485
68	XLOC_056176	-	chr4:67553062-67566676		68	XLOC_067054	mir129-2	chr7:50001185-50019900
69	XLOC_017325	-	chr15:22053492-22074182		69	XLOC_039072	mst-	chr22:12765980-12771578
70	XLOC_027098	-	chr18:18701724-18861203		70	XLOC_025833	mt2	chr18:17545569-17546880
71	XLOC_016128	-	chr14:22071111-22093580		71	XLOC_058242	mthfd2	chr5:68943955-68960196
72	XLOC_048506	-	chr3:12678326-12703265		72	XLOC_054944	mybpc1	chr4:17737666-17804312
73	XLOC_001381	-	chr1:53149147-53152316		73	XLOC_061972	myh9a	chr6:7578235-7619502
74	XLOC_001404	-	chr1:53819653-53822037		74	XLOC_004103	myl10	chr10:33227422-33236055
75	XLOC_003256	-	chr1:57092344-57094195		75	XLOC_030492	myl13	chr2:2628877-2639910
76	XLOC_005868	-	chr11:2291463-2292584		76	XLOC_050441	nfil3-2	chr3:13931427-13942717
77	XLOC_011090	-	chr12:44348057-44348519		77	XLOC_050444	nfil3-6	chr3:13947693-13953685
78	XLOC_017085	-	chr15:11985051-11986111		78	XLOC_031812	nmrk2	chr2:55858576-55867215
79	XLOC_017821	-	chr15:37416873-37417396		79	XLOC_016351	npas4a	chr14:30280403-30311646
80	XLOC_019311	-	chr15:42754805-42766100		80	XLOC_029617	npy	chr19:20527422-20529827
81	XLOC_020513	-	chr16:36205017-36207352		81	XLOC_048974	nr1d1	chr3:23358072-23365672
82	XLOC_020514	-	chr16:36211538-36213876		82	XLOC_028411	nr1d2b	chr19:17941659-17948550
83	XLOC_021694	-	chr16:30445029-30445985		83	XLOC_057211	nsmfb	chr5:27793168-27897020
84	XLOC_033672	-	chr20:21222676-21223509		84	XLOC_006613	opn1lw2	chr11:25243487-25245575
85	XLOC_035967	-	chr20:48861639-48862857		85	XLOC_063415	osgn1	chr6:50694985-50705615
86	XLOC_039387	-	chr22:27738459-27738947		86	XLOC_058283	oxt	chr5:71303112-71308749
87	XLOC_039595	-	chr22:35390813-35391869		87	XLOC_064682	paqr5b	chr7:33186022-33341066
88	XLOC_040798	-	chr22:33962533-33963577		88	XLOC_021561	pard6ga	chr16:25471216-25478970
89	XLOC_048425	-	chr3:4767679-4768249		89	XLOC_063931	pax6b	chr7:15619414-15648514
90	XLOC_048429	-	chr3:4876918-4877753		90	XLOC_065238	per1b	chr7:50547148-50571562
91	XLOC_053123	-	chr4:30879622-30880039		91	XLOC_032947	per2	chr2:48455371-48521248
92	XLOC_053253	-	chr4:36976211-36976456		92	XLOC_006976	per3	chr11:39694006-39757119
93	XLOC_053254	-	chr4:36980250-36980704		93	XLOC_028517	pkhd1l1,si:ch211-244a23.1	chr19:23266352-23413487
94	XLOC_053433	-	chr4:44632421-44632805		94	XLOC_048013	pkp3a	chr25:22053355-22090079
95	XLOC_053533	-	chr4:49713002-49713681		95	XLOC_068445	ppdpfa	chr8:23192089-23194795
96	XLOC_053685	-	chr4:57170609-57171821		96	XLOC_051344	ppl	chr3:36317692-36340195
97	XLOC_053788	-	chr4:62588894-62590530		97	XLOC_061787	prelid3b	chr6:60117276-60127158
98	XLOC_053789	-	chr4:62590803-62591815		98	XLOC_066220	ptgr1	chr7:24094963-24119711
99	XLOC_053790	-	chr4:62594751-62596134		99	XLOC_029742	ptp4a3	chr19:25504985-25564995
100	XLOC_053828	-	chr4:63811860-63812050		100	XLOC_052154	pvalb1	chr3:60961298-60973248
101	XLOC_053851	-	chr4:65422634-65424315		101	XLOC_010336	pvalb2	chr12:17588550-17590624
102	XLOC_055588	-	chr4:40057598-40057875		102	XLOC_021672	rhbg	chr16:29331177-29342563
103	XLOC_055644	-	chr4:42927070-42930186		103	XLOC_070545	rho	chr8:53667972-53670315
104	XLOC_055796	-	chr4:47975825-47976685		104	XLOC_060050	rom1a	chr5:66448400-66467146
105	XLOC_055802	-	chr4:48052170-48053191		105	XLOC_066365	rorab	chr7:29267056-29453526
106	XLOC_055804	-	chr4:48055819-48056354		106	XLOC_031353	rpph1	chr2:37844276-37844582
107	XLOC_056003	-	chr4:60017400-60020849		107	XLOC_013772	rsrp1	chr13:45330844-45358661
108	XLOC_065691	-	chr7:68964795-68968424		108	XLOC_020027	s100a10b	chr16:23482752-23484247
109	XLOC_067603	-	chr7:70532802-70534202		109	XLOC_062384	sept9b	chr6:22464517-22564400
110	XLOC_070232	-	chr8:36332880-36336656		110	XLOC_068744	si:busm1-194e12.12	chr8:35356691-35358488
111	XLOC_070233	-	chr8:36337142-36338122		111	XLOC_070236	si:busm1-266f07.1	chr8:36434338-36436690
112	XLOC_070578	-	chr9:471782-473141		112	XLOC_027591	si:ch211-132b12.7	chr18:40678190-40694798
113	XLOC_073557	-	chrUn_KN149725v1:4184-4572		113	XLOC_028576	si:ch211-195b13.1	chr19:25287977-25305003
114	XLOC_073558	-	chrUn_KN149725v1:19727-20403		114	XLOC_026964	si:dkey-238o13.4	chr18:14703107-14709424
115	XLOC_075405	-	chrUn_KN150530v1:3576-4398		115	XLOC_018611	si:dkey-4p15.3	chr15:19725760-19741779
116	XLOC_075553	-	chrUn_KN150607v1:150-2298		116	XLOC_034296	si:dkey-7c18.24	chr20:46134500-46139685
117	XLOC_075554	-	chrUn_KN150607v1:2396-4023		117	XLOC_001591	si:zfos-1011f11.1	chr1:65680-71661
118	XLOC_015500	-	chr14:42711186-42712022		118	XLOC_057813	slc14a2	chr5:51520947-51531482
119	XLOC_020457	-	chr16:34342357-34343838		119	XLOC_048611	slc17a7a	chr3:16462729-16507687
120	XLOC_042229	-	chr23:42303852-42305247		120	XLOC_006018	slc1a6	chr11:6155131-6182002
121	XLOC_045607	-	chr24:26762105-26765226		121	XLOC_017613	slc43a2a	chr15:28435884-28475839
122	XLOC_053721	-	chr4:59030495-59039088		122	XLOC_066562	smad3a	chr7:33831019-33878280
123	XLOC_053759	-	chr4:61311737-61312948		123	XLOC_012047	soul2	chr13:26910421-26917518
124	XLOC_053880	-	chr4:66238789-66240176		124	XLOC_071890	sp5a	chr9:3694864-3700405
125	XLOC_055586	-	chr4:40043290-40043579		125	XLOC_061269	stk35l	chr6:38847942-38868539
126	XLOC_056157	-	chr4:66754680-66757324		126	XLOC_064821	syt13	chr7:38444798-38466501
127	XLOC_056177	-	chr4:67566759-67590830		127	XLOC_050618	tcap	chr3:21110044-21111913
128	XLOC_060320	-	chr6:2492127-2492737		128	XLOC_050172	tefb	chr3:5138406-5216351
129	XLOC_061863	-	chr6:2492127-2492737		129	XLOC_041564	tnnc1b	chr23:20183829-20186245
130	XLOC_062290	-	chr6:18465818-18467661		130	XLOC_046888	tnni2a.1	chr25:30644592-30659073
131	XLOC_070230	-	chr8:35393933-35395676		131	XLOC_062202	trim63a	chr6:15525044-15526554
132	XLOC_075494	-	chrUn_KN150577v1:9975-11485		132	XLOC_051477	zgc:100868	chr3:39331192-39346763
133	XLOC_075589	-	chrUn_KN150628v1:27714-28643		133	XLOC_048457	zgc:109949	chr3:7727173-7758594
					134	XLOC_002947	zgc:111983,zgc:56382	chr1:44437714-44476085
					135	XLOC_036237	zgc:122979	chr21:5004588-5009491
					136	XLOC_016755	zgc:153018	chr14:46352537-46407534
					137	XLOC_050565	zgc:163079	chr3:19338078-19411318
					138	XLOC_042318	zgc:175128	chr23:45825123-45874572
					139	XLOC_067128	zgc:194626	chr7:51477306-51482143
					140	XLOC_049381	zgc:86896	chr3:36143243-36154502
