# Supplementary material for: Long non-coding RNAs have age-dependent diurnal expression that coincides with age-related changes in genome-wide facultative heterochromatin
Source: BMC Genomics. 2018 Oct 29;19:777. doi: 10.1186/s12864-018-5170-3 (PMC6206985; doi:10.1186/s12864-018-5170-3)
Supplement: Supplementary file 5 — Diurnally expressed genes at 12 months. (XLSX 41 kb) [file 12864_2018_5170_MOESM5_ESM.xlsx]

## Sheet: Sheet1
Diurnal genes in 12 month-old zebrafish : The total number of transcript (604), Annotated genes(100), Unannotated genes (504)
Unannotated genes					Annotated genes
	Gene ID	Gene Name	Locus			Gene ID	Gene Name	Locus
1	XLOC_000137	-	chr1:5805156-5806606		1	XLOC_021648	abcb4	chr16:28693991-28724613
2	XLOC_000267	-	chr1:8309961-8310247		2	XLOC_063880	abhd2a	chr7:13568615-13612605
3	XLOC_000696	-	chr1:30558336-30560246		3	XLOC_025313	acyp1	chr17:50145599-50168941
4	XLOC_001069	-	chr1:43579445-43579927		4	XLOC_007012	aldh4a1	chr11:41324130-41349452
5	XLOC_001132	-	chr1:45474664-45475382		5	XLOC_004734	anxa3b	chr10:9413895-9436175
6	XLOC_001137	-	chr1:45533367-45534411		6	XLOC_043556	anxa4,stk35	chr23:41839251-41899188
7	XLOC_001404	-	chr1:53819653-53822037		7	XLOC_003921	ap4m1	chr10:22885350-22892626
8	XLOC_001514	-	chr1:57655014-57658209		8	XLOC_020069	apoa2	chr16:24063945-24065327
9	XLOC_001707	-	chr1:7282440-7285332		9	XLOC_033944	apobb.1	chr20:31366851-31382491
10	XLOC_002520	-	chr1:27695829-27783358		10	XLOC_015943	arhgef9b	chr14:8836144-8939641
11	XLOC_002625	-	chr1:31285140-31286154		11	XLOC_009072	arl4d	chr12:27151698-27154400
12	XLOC_002820	-	chr1:42414620-42415922		12	XLOC_027007	arntl2	chr18:15594350-15642128
13	XLOC_002822	-	chr1:42428405-42430534		13	XLOC_057133	bco2l	chr5:25520518-25530572
14	XLOC_002917	-	chr1:43272322-43282589		14	XLOC_008046	bhlhe40	chr11:35497668-35501274
15	XLOC_003026	-	chr1:47917910-47918088		15	XLOC_025806	bhlhe41	chr18:16118562-16141929
16	XLOC_003094	-	chr1:49834022-49841262		16	XLOC_003227	c3a.1	chr1:55460925-55507674
17	XLOC_003663	-	chr10:12267213-12268872		17	XLOC_044261	camk2n2	chr24:25547775-25550106
18	XLOC_003669	-	chr10:13111192-13112614		18	XLOC_065790	cbln8	chr7:73231383-73233805
19	XLOC_003712	-	chr10:16472101-16474446		19	XLOC_022200	cd22	chr16:44939822-45009377
20	XLOC_003713	-	chr10:16478079-16479534		20	XLOC_039729	cdkn1a	chr22:563635-570272
21	XLOC_003725	-	chr10:17108969-17119284		21	XLOC_074079	cdkn1d	chrUn_KN149955v1:4130-15186
22	XLOC_003872	-	chr10:22165035-22170258		22	XLOC_006399	cishb	chr11:17805738-17829942
23	XLOC_004195	-	chr10:35718090-35718305		23	XLOC_033678	clocka	chr20:22168397-22281902
24	XLOC_004587	-	chr10:2471644-2499165		24	XLOC_048888	coa3b	chr3:22296165-22301879
25	XLOC_004837	-	chr10:11897267-11897567		25	XLOC_024217	col10a1a	chr17:15534149-15538918
26	XLOC_004841	-	chr10:12456038-12457034		26	XLOC_048964	col1a1a	chr3:23082359-23107761
27	XLOC_004844	-	chr10:13222548-13223170		27	XLOC_009946	col1a1b	chr12:3060822-3143308
28	XLOC_004890	-	chr10:17107072-17107835		28	XLOC_028888	col1a2	chr19:41355120-41415335
29	XLOC_004930	-	chr10:18270060-18270999		29	XLOC_021107	colec10	chr16:9790005-9804536
30	XLOC_004931	-	chr10:18273174-18274165		30	XLOC_067817	crb2b	chr8:2767881-2848611
31	XLOC_005108	-	chr10:21955746-22003593		31	XLOC_052589	cry1aa	chr4:12014189-12027688
32	XLOC_005154	-	chr10:23230517-23231120		32	XLOC_047740	cry2	chr25:13748514-13808694
33	XLOC_005411	-	chr10:29827166-29827701		33	XLOC_064712	ctrb1	chr7:34804543-34807090
34	XLOC_005499	-	chr10:32738391-32738741		34	XLOC_059189	dab2,hspb15	chr5:31715204-31738863
35	XLOC_005529	-	chr10:33616499-33628887		35	XLOC_025889	ddb2	chr18:20479090-20490411
36	XLOC_006143	-	chr11:12179138-12179425		36	XLOC_019725	dedd1	chr16:10950089-10972139
37	XLOC_006144	-	chr11:12187677-12187967		37	XLOC_061619	eif6	chr6:52262851-52348674
38	XLOC_006146	-	chr11:12203687-12203981		38	XLOC_060713	evpla	chr6:17959230-17983599
39	XLOC_006147	-	chr11:12225256-12225641		39	XLOC_043746	f13a1a.1	chr24:2499152-2519610
40	XLOC_006495	-	chr11:19917825-19918538		40	XLOC_036196	fech	chr21:1622057-1648592
41	XLOC_006511	-	chr11:20763010-20763916		41	XLOC_020432	gnl2	chr16:33947978-33976050
42	XLOC_006512	-	chr11:20771202-20771916		42	XLOC_045933	h1f0	chr24:37679308-37680639
43	XLOC_006869	-	chr11:36722201-36771798		43	XLOC_011445	hells	chr13:7923084-7938694
44	XLOC_007037	-	chr11:41640370-41641906		44	XLOC_050404	hlfa	chr3:11618753-11665871
45	XLOC_007503	-	chr11:11400152-11400499		45	XLOC_061637	hmga1b	chr6:54134237-54144876
46	XLOC_007506	-	chr11:11431910-11432183		46	XLOC_035677	hsf2	chr20:40577359-40590301
47	XLOC_007510	-	chr11:11463506-11463860		47	XLOC_049052	hsp70.1	chr3:25956666-25996220
48	XLOC_007523	-	chr11:11811648-11812621		48	XLOC_067838	hsp70l	chr8:4741890-4744644
49	XLOC_007539	-	chr11:12178056-12178276		49	XLOC_036081	hsp90aa1.1,hsp90aa1.2	chr20:54176031-54222559
50	XLOC_007540	-	chr11:12184383-12184665		50	XLOC_033551	jun	chr20:15653144-15655107
51	XLOC_007659	-	chr11:20095269-20096118		51	XLOC_035207	klf11a	chr20:29599184-29603234
52	XLOC_007661	-	chr11:20102311-20103991		52	XLOC_042577	krt5	chr23:10238226-10242762
53	XLOC_008402	-	chr12:1792301-1793092		53	XLOC_029223	krt91	chr19:5462076-5464312
54	XLOC_008440	-	chr12:2867823-2871616		54	XLOC_007512	krt94	chr11:11484952-11487857
55	XLOC_010222	-	chr12:11428417-11429498		55	XLOC_070237	LOC791723,si:busm1-266f07.2	chr8:36439527-36442894
56	XLOC_010224	-	chr12:11434322-11435221		56	XLOC_040646	LOC792509,c3b.1,c3b.2	chr22:26109347-26216378
57	XLOC_010227	-	chr12:11440496-11441509		57	XLOC_068087	lonrf1l	chr8:13591069-13750606
58	XLOC_010312	-	chr12:16872717-16877293		58	XLOC_001193	lrrc58a	chr1:46794512-46805200
59	XLOC_010313	-	chr12:16879504-16889479		59	XLOC_015148	med7	chr14:33704970-33785048
60	XLOC_012163	-	chr13:30743648-30779608		60	XLOC_005370	mir21-1	chr10:28309067-28415999
61	XLOC_012729	-	chr13:9243144-9276917		61	XLOC_020121	mir30b,mir30d	chr16:25425410-25453022
62	XLOC_012810	-	chr13:11538597-11540397		62	XLOC_057468	nccrp1,slc8a2a	chr5:36250517-36294086
63	XLOC_012875	-	chr13:17566888-17567554		63	XLOC_050444	nfil3-6	chr3:13947693-13953685
64	XLOC_014123	-	chr14:7838020-7838312		64	XLOC_031812	nmrk2	chr2:55858576-55867215
65	XLOC_014188	-	chr14:10767199-10769449		65	XLOC_048974	nr1d1	chr3:23358072-23365672
66	XLOC_014193	-	chr14:10802729-10806288		66	XLOC_020788	nr1d2a	chr16:49879624-49906736
67	XLOC_015029	-	chr14:29590061-29593556		67	XLOC_028411	nr1d2b	chr19:17941659-17948550
68	XLOC_015730	-	chr14:885687-886091		68	XLOC_043441	nr1d4a	chr23:35695721-35867398
69	XLOC_015869	-	chr14:6627190-6638078		69	XLOC_007235	nr1d4b	chr11:1939265-2227969
70	XLOC_015986	-	chr14:12976118-12977817		70	XLOC_040473	oaz1a	chr22:20689645-20722244
71	XLOC_015988	-	chr14:13611428-13612117		71	XLOC_058283	oxt	chr5:71303112-71308749
72	XLOC_016128	-	chr14:22071111-22093580		72	XLOC_063931	pax6b	chr7:15619414-15648514
73	XLOC_016734	-	chr14:45170927-45176694		73	XLOC_005669	pcp4a	chr10:39026021-39068112
74	XLOC_016738	-	chr14:45207047-45208027		74	XLOC_049937	pecam1	chr3:59491834-59528368
75	XLOC_016740	-	chr14:45221152-45221704		75	XLOC_065238	per1b	chr7:50547148-50571562
76	XLOC_016765	-	chr14:46642851-46643343		76	XLOC_032947	per2	chr2:48455371-48521248
77	XLOC_016997	-	chr15:4948218-4948711		77	XLOC_006976	per3	chr11:39694006-39757119
78	XLOC_016999	-	chr15:4956089-4956453		78	XLOC_048013	pkp3a	chr25:22053355-22090079
79	XLOC_017000	-	chr15:4958036-4958728		79	XLOC_051344	ppl	chr3:36317692-36340195
80	XLOC_017074	-	chr15:11050961-11051201		80	XLOC_006572	rbm39a	chr11:24099226-24107841
81	XLOC_017123	-	chr15:15127380-15128152		81	XLOC_048748	rln3a	chr3:19054955-19062743
82	XLOC_017124	-	chr15:15129332-15130770		82	XLOC_042264	rnf150a	chr23:43968561-43987213
83	XLOC_017126	-	chr15:15171976-15172836		83	XLOC_031665	rorcb	chr2:49683435-49721008
84	XLOC_017128	-	chr15:15184442-15185243		84	XLOC_013772	rsrp1	chr13:45330844-45358661
85	XLOC_017130	-	chr15:15193002-15195345		85	XLOC_018934	serpinh1b	chr15:29448705-29454640
86	XLOC_017137	-	chr15:15321244-15321920		86	XLOC_068744	si:busm1-194e12.12	chr8:35356691-35358488
87	XLOC_017996	-	chr15:42730541-42731989		87	XLOC_027591	si:ch211-132b12.7	chr18:40678190-40694798
88	XLOC_017997	-	chr15:42782786-42783249		88	XLOC_058822	si:ch211-225b11.1	chr5:20282727-20310941
89	XLOC_018054	-	chr15:45576262-45622597		89	XLOC_054455	si:ch211-240l19.8	chr4:8021338-8021954
90	XLOC_018469	-	chr15:14126677-14127176		90	XLOC_070835	si:dkey-103d23.5	chr9:15900131-15904731
91	XLOC_019309	-	chr15:42734162-42737247		91	XLOC_028565	si:dkey-81h8.1	chr19:24810140-24831483
92	XLOC_019310	-	chr15:42737440-42742190		92	XLOC_075821	slc16a6a	chrUn_KN150708v1:18009-31769
93	XLOC_019311	-	chr15:42754805-42766100		93	XLOC_041650	slc2a1a	chr23:22212387-22287195
94	XLOC_019316	-	chr15:43176540-43177224		94	XLOC_017613	slc43a2a	chr15:28435884-28475839
95	XLOC_019435	-	chr16:160128-165236		95	XLOC_066562	smad3a	chr7:33831019-33878280
96	XLOC_019447	-	chr16:677139-677524		96	XLOC_061269	stk35l	chr6:38847942-38868539
97	XLOC_019913	-	chr16:18644061-18644204		97	XLOC_064821	syt13	chr7:38444798-38466501
98	XLOC_020098	-	chr16:25032685-25034566		98	XLOC_029763	zbtb12.1	chr19:27348977-27363657
99	XLOC_020453	-	chr16:34334723-34335858		99	XLOC_016755	zgc:153018	chr14:46352537-46407534
100	XLOC_020456	-	chr16:34338500-34341544		100	XLOC_038898	zgc:92041	chr22:7387609-7414406
101	XLOC_020457	-	chr16:34342357-34343838
102	XLOC_021785	-	chr16:31922685-31923908
103	XLOC_021883	-	chr16:35867270-35868042
104	XLOC_023669	-	chr17:45517340-45517673
105	XLOC_023794	-	chr17:51237288-51237607
106	XLOC_024399	-	chr17:21058548-21060561
107	XLOC_024682	-	chr17:32161295-32175883
108	XLOC_026193	-	chr18:35249489-35250125
109	XLOC_026194	-	chr18:35252652-35252900
110	XLOC_026496	-	chr18:49370051-49370809
111	XLOC_026731	-	chr18:6479912-6480161
112	XLOC_027348	-	chr18:26327328-26328401
113	XLOC_027429	-	chr18:27418415-27421327
114	XLOC_028773	-	chr19:36175014-36175175
115	XLOC_029216	-	chr19:5406527-5407933
116	XLOC_029358	-	chr19:9009496-9021292
117	XLOC_029486	-	chr19:13412316-13413059
118	XLOC_029563	-	chr19:17725186-17725698
119	XLOC_029920	-	chr19:32585334-32587115
120	XLOC_030467	-	chr2:1358129-1359638
121	XLOC_030468	-	chr2:1362868-1364247
122	XLOC_030699	-	chr2:13599218-13599727
123	XLOC_031464	-	chr2:42737315-42737617
124	XLOC_031764	-	chr2:54238683-54238828
125	XLOC_032852	-	chr2:43305146-43347269
126	XLOC_033208	-	chr2:59382249-59384142
127	XLOC_033621	-	chr20:20004556-20004769
128	XLOC_034749	-	chr20:10550275-10550608
129	XLOC_035201	-	chr20:29571548-29572118
130	XLOC_035936	-	chr20:47238262-47239304
131	XLOC_036198	-	chr21:1650566-1653645
132	XLOC_037051	-	chr21:34895093-34909244
133	XLOC_038271	-	chr21:29930788-29931041
134	XLOC_038273	-	chr21:29960505-29967349
135	XLOC_038583	-	chr21:42143923-42189869
136	XLOC_038628	-	chr21:43583062-43624729
137	XLOC_038935	-	chr22:8894932-8966773
138	XLOC_039386	-	chr22:27730556-27738386
139	XLOC_039411	-	chr22:29563878-29564663
140	XLOC_040545	-	chr22:22907843-22908590
141	XLOC_040550	-	chr22:23008623-23008970
142	XLOC_040591	-	chr22:23832460-23833057
143	XLOC_040797	-	chr22:33960420-33961501
144	XLOC_041207	-	chr23:6963233-6963395
145	XLOC_042263	-	chr23:43960730-43960994
146	XLOC_042657	-	chr23:14121063-14122508
147	XLOC_042751	-	chr23:17703042-17703645
148	XLOC_043488	-	chr23:38162360-38163283
149	XLOC_043643	-	chr23:43923997-43924150
150	XLOC_045607	-	chr24:26762105-26765226
151	XLOC_045852	-	chr24:34983509-34989356
152	XLOC_046388	-	chr25:13199506-13204212
153	XLOC_047718	-	chr25:13192851-13193891
154	XLOC_048506	-	chr3:12678326-12703265
155	XLOC_048530	-	chr3:13596823-13597426
156	XLOC_050454	-	chr3:15009077-15010016
157	XLOC_050931	-	chr3:28831865-28833023
158	XLOC_051054	-	chr3:31997170-31998354
159	XLOC_051236	-	chr3:33890686-33898107
160	XLOC_052108	-	chr3:59834700-59851513
161	XLOC_052403	-	chr4:5937722-5945384
162	XLOC_052404	-	chr4:5945482-5955767
163	XLOC_052408	-	chr4:6101937-6102141
164	XLOC_052871	-	chr4:23489568-23691334
165	XLOC_052879	-	chr4:23691487-23706935
166	XLOC_052887	-	chr4:24633371-24634149
167	XLOC_052891	-	chr4:24647143-24648738
168	XLOC_053036	-	chr4:29040009-29040390
169	XLOC_053038	-	chr4:29053444-29054462
170	XLOC_053084	-	chr4:29900987-29901420
171	XLOC_053086	-	chr4:29955661-29956926
172	XLOC_053088	-	chr4:30014432-30014854
173	XLOC_053089	-	chr4:30035367-30040534
174	XLOC_053093	-	chr4:30231484-30236917
175	XLOC_053095	-	chr4:30237907-30238627
176	XLOC_053097	-	chr4:30241735-30242058
177	XLOC_053098	-	chr4:30244321-30244784
178	XLOC_053100	-	chr4:30246020-30246860
179	XLOC_053116	-	chr4:30663473-30664666
180	XLOC_053119	-	chr4:30789236-30799136
181	XLOC_053138	-	chr4:31458724-31459828
182	XLOC_053144	-	chr4:31863278-31863721
183	XLOC_053173	-	chr4:33520972-33522378
184	XLOC_053227	-	chr4:36087947-36088212
185	XLOC_053228	-	chr4:36088521-36088638
186	XLOC_053229	-	chr4:36088773-36088882
187	XLOC_053230	-	chr4:36090786-36091134
188	XLOC_053232	-	chr4:36223727-36224216
189	XLOC_053243	-	chr4:36625448-36627042
190	XLOC_053244	-	chr4:36632168-36634280
191	XLOC_053247	-	chr4:36653209-36655186
192	XLOC_053248	-	chr4:36667088-36669748
193	XLOC_053258	-	chr4:37290834-37291645
194	XLOC_053272	-	chr4:38025024-38026589
195	XLOC_053274	-	chr4:38030935-38031821
196	XLOC_053278	-	chr4:38203657-38209184
197	XLOC_053281	-	chr4:38215268-38216029
198	XLOC_053285	-	chr4:38593272-38610545
199	XLOC_053290	-	chr4:39192145-39192795
200	XLOC_053291	-	chr4:39192953-39196074
201	XLOC_053298	-	chr4:39495186-39497624
202	XLOC_053299	-	chr4:39556329-39556730
203	XLOC_053307	-	chr4:39771890-39773853
204	XLOC_053315	-	chr4:39999992-40001236
205	XLOC_053320	-	chr4:40233693-40234643
206	XLOC_053326	-	chr4:41225427-41226736
207	XLOC_053345	-	chr4:41698370-41701093
208	XLOC_053480	-	chr4:46389626-46390142
209	XLOC_053481	-	chr4:46391117-46391493
210	XLOC_053505	-	chr4:48148249-48149143
211	XLOC_053523	-	chr4:49595403-49596614
212	XLOC_053562	-	chr4:51041427-51042349
213	XLOC_053565	-	chr4:51163126-51163484
214	XLOC_053592	-	chr4:52343466-52345117
215	XLOC_053602	-	chr4:52542519-52543221
216	XLOC_053613	-	chr4:52957308-52957620
217	XLOC_053635	-	chr4:53829004-53831435
218	XLOC_053644	-	chr4:54207788-54207937
219	XLOC_053698	-	chr4:57813071-57813836
220	XLOC_053704	-	chr4:58464182-58464605
221	XLOC_053713	-	chr4:58572741-58574577
222	XLOC_053715	-	chr4:58581941-58583549
223	XLOC_053719	-	chr4:59014625-59017000
224	XLOC_053721	-	chr4:59030495-59039088
225	XLOC_053723	-	chr4:59333402-59338452
226	XLOC_053724	-	chr4:59422986-59424429
227	XLOC_053736	-	chr4:59918903-59919298
228	XLOC_053740	-	chr4:60316404-60320536
229	XLOC_053742	-	chr4:60503397-60503838
230	XLOC_053743	-	chr4:60590212-60590613
231	XLOC_053755	-	chr4:61011145-61013413
232	XLOC_053762	-	chr4:61334256-61336971
233	XLOC_053763	-	chr4:61337045-61338334
234	XLOC_053766	-	chr4:61606283-61606769
235	XLOC_053771	-	chr4:62096468-62097328
236	XLOC_053799	-	chr4:62899386-62900611
237	XLOC_053800	-	chr4:62910205-62910597
238	XLOC_053807	-	chr4:63066577-63067107
239	XLOC_053808	-	chr4:63228959-63231560
240	XLOC_053825	-	chr4:63665963-63667181
241	XLOC_053834	-	chr4:64320629-64326206
242	XLOC_053835	-	chr4:64326291-64327420
243	XLOC_053880	-	chr4:66238789-66240176
244	XLOC_053882	-	chr4:66262395-66263581
245	XLOC_053901	-	chr4:67040703-67043458
246	XLOC_053903	-	chr4:67156062-67156601
247	XLOC_053905	-	chr4:67160379-67162781
248	XLOC_053906	-	chr4:67162857-67164011
249	XLOC_053912	-	chr4:67339973-67342158
250	XLOC_053914	-	chr4:67363542-67364955
251	XLOC_053919	-	chr4:67485763-67487967
252	XLOC_053928	-	chr4:67836816-67838154
253	XLOC_053929	-	chr4:67842402-67845025
254	XLOC_053942	-	chr4:68383355-68389094
255	XLOC_053944	-	chr4:68399544-68400638
256	XLOC_053945	-	chr4:68446302-68448342
257	XLOC_053946	-	chr4:68448632-68450082
258	XLOC_053955	-	chr4:68788241-68794458
259	XLOC_053957	-	chr4:69051888-69052486
260	XLOC_053958	-	chr4:69076849-69077201
261	XLOC_053966	-	chr4:69572821-69573021
262	XLOC_053981	-	chr4:70021514-70024278
263	XLOC_053985	-	chr4:70153934-70161964
264	XLOC_054049	-	chr4:74384136-74384400
265	XLOC_054109	-	chr4:76048151-76061480
266	XLOC_054535	-	chr4:10320921-10321883
267	XLOC_055143	-	chr4:23385188-23386145
268	XLOC_055145	-	chr4:23387285-23388092
269	XLOC_055286	-	chr4:26458121-26459568
270	XLOC_055348	-	chr4:29072792-29080087
271	XLOC_055359	-	chr4:29426518-29428509
272	XLOC_055365	-	chr4:29694909-29713832
273	XLOC_055369	-	chr4:29907933-29908763
274	XLOC_055370	-	chr4:29909583-29915459
275	XLOC_055385	-	chr4:30427178-30427494
276	XLOC_055387	-	chr4:30450739-30460428
277	XLOC_055396	-	chr4:30647117-30652270
278	XLOC_055399	-	chr4:30776874-30778053
279	XLOC_055400	-	chr4:30787170-30787590
280	XLOC_055402	-	chr4:30906496-30911604
281	XLOC_055406	-	chr4:31118598-31119818
282	XLOC_055407	-	chr4:31197087-31204654
283	XLOC_055418	-	chr4:31590168-31591692
284	XLOC_055426	-	chr4:31870222-31871407
285	XLOC_055449	-	chr4:32746983-32747145
286	XLOC_055483	-	chr4:34253077-34254237
287	XLOC_055500	-	chr4:35763449-35764492
288	XLOC_055515	-	chr4:36178509-36179740
289	XLOC_055525	-	chr4:36657047-36658120
290	XLOC_055529	-	chr4:37332974-37336669
291	XLOC_055530	-	chr4:37343954-37344234
292	XLOC_055531	-	chr4:37344691-37344990
293	XLOC_055534	-	chr4:37359856-37360674
294	XLOC_055535	-	chr4:37418718-37424485
295	XLOC_055540	-	chr4:37971121-37972180
296	XLOC_055562	-	chr4:38957156-38958137
297	XLOC_055572	-	chr4:39544086-39544827
298	XLOC_055573	-	chr4:39546014-39546948
299	XLOC_055582	-	chr4:39918298-39922673
300	XLOC_055594	-	chr4:40285770-40286844
301	XLOC_055597	-	chr4:40290767-40291758
302	XLOC_055611	-	chr4:41692165-41692403
303	XLOC_055613	-	chr4:41701823-41702237
304	XLOC_055617	-	chr4:41819119-41819388
305	XLOC_055734	-	chr4:45749834-45750142
306	XLOC_055736	-	chr4:45752449-45753007
307	XLOC_055752	-	chr4:46657110-46657811
308	XLOC_055772	-	chr4:47069056-47071115
309	XLOC_055813	-	chr4:48862101-48862656
310	XLOC_055857	-	chr4:50811265-50811811
311	XLOC_055929	-	chr4:54362528-54363389
312	XLOC_055998	-	chr4:59101424-59103731
313	XLOC_055999	-	chr4:59870461-59871813
314	XLOC_056000	-	chr4:59872576-59875386
315	XLOC_056007	-	chr4:60615064-60615726
316	XLOC_056010	-	chr4:60866546-60869934
317	XLOC_056016	-	chr4:61026528-61027040
318	XLOC_056018	-	chr4:61029136-61029685
319	XLOC_056019	-	chr4:61029761-61030668
320	XLOC_056022	-	chr4:61142376-61143353
321	XLOC_056026	-	chr4:61197666-61212727
322	XLOC_056027	-	chr4:61415758-61417713
323	XLOC_056033	-	chr4:61636210-61648091
324	XLOC_056036	-	chr4:62059115-62060189
325	XLOC_056046	-	chr4:62355443-62368876
326	XLOC_056060	-	chr4:62771329-62772496
327	XLOC_056063	-	chr4:62841699-62843484
328	XLOC_056069	-	chr4:63073050-63073308
329	XLOC_056070	-	chr4:63143831-63150524
330	XLOC_056071	-	chr4:63151471-63152392
331	XLOC_056072	-	chr4:63154725-63156344
332	XLOC_056094	-	chr4:64262193-64263180
333	XLOC_056130	-	chr4:65910781-65911092
334	XLOC_056133	-	chr4:66037362-66041028
335	XLOC_056134	-	chr4:66041140-66049377
336	XLOC_056138	-	chr4:66184561-66185514
337	XLOC_056140	-	chr4:66185965-66187932
338	XLOC_056142	-	chr4:66342539-66342703
339	XLOC_056145	-	chr4:66399900-66401153
340	XLOC_056150	-	chr4:66551621-66551813
341	XLOC_056152	-	chr4:66615714-66620067
342	XLOC_056157	-	chr4:66754680-66757324
343	XLOC_056158	-	chr4:66771387-66772428
344	XLOC_056159	-	chr4:66772492-66775346
345	XLOC_056160	-	chr4:66775786-66776605
346	XLOC_056162	-	chr4:66813037-66818245
347	XLOC_056170	-	chr4:67168647-67168860
348	XLOC_056173	-	chr4:67328860-67329700
349	XLOC_056176	-	chr4:67553062-67566676
350	XLOC_056177	-	chr4:67566759-67590830
351	XLOC_056181	-	chr4:67665942-67666860
352	XLOC_056183	-	chr4:67881333-67884024
353	XLOC_056186	-	chr4:67887084-67889304
354	XLOC_056191	-	chr4:68068044-68072723
355	XLOC_056231	-	chr4:69498784-69499453
356	XLOC_056236	-	chr4:69787498-69788083
357	XLOC_056237	-	chr4:69796305-69796578
358	XLOC_056241	-	chr4:69843654-69843958
359	XLOC_056243	-	chr4:69854913-69856249
360	XLOC_057373	-	chr5:32214262-32214939
361	XLOC_057409	-	chr5:34097699-34098230
362	XLOC_057411	-	chr5:34132493-34133369
363	XLOC_057413	-	chr5:34161444-34162382
364	XLOC_057414	-	chr5:34182610-34183507
365	XLOC_057419	-	chr5:34790767-34791652
366	XLOC_057446	-	chr5:35911615-35912489
367	XLOC_057669	-	chr5:43714424-43715820
368	XLOC_057670	-	chr5:43718658-43718832
369	XLOC_057673	-	chr5:43724088-43725075
370	XLOC_057675	-	chr5:43726426-43727162
371	XLOC_057676	-	chr5:43727262-43728972
372	XLOC_057715	-	chr5:46753378-46754202
373	XLOC_057828	-	chr5:53389750-53390424
374	XLOC_058556	-	chr5:9188036-9288639
375	XLOC_059122	-	chr5:29452183-29480171
376	XLOC_059546	-	chr5:43908349-43909123
377	XLOC_059595	-	chr5:46778140-46778877
378	XLOC_059829	-	chr5:57070421-57073029
379	XLOC_060128	-	chr5:69866993-69867274
380	XLOC_060161	-	chr5:70029130-70036194
381	XLOC_060315	-	chr6:2157668-2158535
382	XLOC_060803	-	chr6:23718675-23719329
383	XLOC_060804	-	chr6:23725492-23726829
384	XLOC_060805	-	chr6:23742473-23746679
385	XLOC_060806	-	chr6:23747774-23748081
386	XLOC_061588	-	chr6:50781963-50782477
387	XLOC_062025	-	chr6:9003501-9004262
388	XLOC_062268	-	chr6:16710557-16710857
389	XLOC_062340	-	chr6:20233106-20233446
390	XLOC_063161	-	chr6:42667536-42668015
391	XLOC_063487	-	chr6:54458840-54459320
392	XLOC_063881	-	chr7:13615526-13618660
393	XLOC_064987	-	chr7:42542697-42543468
394	XLOC_065047	-	chr7:45648177-45649487
395	XLOC_065117	-	chr7:46872110-46876545
396	XLOC_065397	-	chr7:57105328-57106409
397	XLOC_065398	-	chr7:57109825-57110478
398	XLOC_065399	-	chr7:57112394-57113735
399	XLOC_065400	-	chr7:57113923-57114792
400	XLOC_065884	-	chr7:4336461-4336995
401	XLOC_065904	-	chr7:5712933-5713165
402	XLOC_066116	-	chr7:19255632-19274799
403	XLOC_067193	-	chr7:52817469-52817695
404	XLOC_067603	-	chr7:70532802-70534202
405	XLOC_067604	-	chr7:70536147-70542477
406	XLOC_067606	-	chr7:70547578-70548068
407	XLOC_067840	-	chr8:4758890-4775192
408	XLOC_068541	-	chr8:25962080-25962652
409	XLOC_068887	-	chr8:37931471-37931849
410	XLOC_068960	-	chr8:41979828-41980391
411	XLOC_069312	-	chr8:1099406-1100065
412	XLOC_069315	-	chr8:1118412-1119106
413	XLOC_069550	-	chr8:11514714-11516183
414	XLOC_070230	-	chr8:35393933-35395676
415	XLOC_070253	-	chr8:37542668-37544131
416	XLOC_071140	-	chr9:28796455-28798522
417	XLOC_071961	-	chr9:5734520-5734641
418	XLOC_072774	-	chr9:34257082-34258029
419	XLOC_072775	-	chr9:34258563-34259894
420	XLOC_073341	-	chrUn_KN149684v1:32289-33036
421	XLOC_073392	-	chrUn_KN149689v1:124222-128720
422	XLOC_073393	-	chrUn_KN149689v1:129046-130137
423	XLOC_073396	-	chrUn_KN149689v1:171417-175767
424	XLOC_073400	-	chrUn_KN149689v1:193085-193887
425	XLOC_073401	-	chrUn_KN149689v1:193988-194318
426	XLOC_073416	-	chrUn_KN149690v1:340748-341712
427	XLOC_073427	-	chrUn_KN149690v1:318479-319611
428	XLOC_073431	-	chrUn_KN149693v1:41123-42194
429	XLOC_073448	-	chrUn_KN149696v1:42082-43154
430	XLOC_073449	-	chrUn_KN149696v1:44653-45314
431	XLOC_073458	-	chrUn_KN149696v1:208197-209031
432	XLOC_073465	-	chrUn_KN149696v1:124034-124981
433	XLOC_073467	-	chrUn_KN149696v1:155626-155815
434	XLOC_073470	-	chrUn_KN149696v1:213780-215871
435	XLOC_073474	-	chrUn_KN149696v1:241649-243233
436	XLOC_073475	-	chrUn_KN149696v1:245267-247394
437	XLOC_073476	-	chrUn_KN149696v1:280274-280452
438	XLOC_073477	-	chrUn_KN149696v1:287101-289639
439	XLOC_073480	-	chrUn_KN149696v1:292783-294473
440	XLOC_073486	-	chrUn_KN149698v1:55982-56269
441	XLOC_073491	-	chrUn_KN149699v1:6335-7283
442	XLOC_073556	-	chrUn_KN149725v1:20-512
443	XLOC_073568	-	chrUn_KN149732v1:10793-13242
444	XLOC_073626	-	chrUn_KN149771v1:2802-3486
445	XLOC_073627	-	chrUn_KN149771v1:3709-4363
446	XLOC_073628	-	chrUn_KN149771v1:9494-11490
447	XLOC_073751	-	chrUn_KN149813v1:12327-13042
448	XLOC_073752	-	chrUn_KN149813v1:14578-15444
449	XLOC_073753	-	chrUn_KN149813v1:17369-17758
450	XLOC_073755	-	chrUn_KN149813v1:23553-24051
451	XLOC_073756	-	chrUn_KN149813v1:27035-27338
452	XLOC_073762	-	chrUn_KN149813v1:57898-58867
453	XLOC_073778	-	chrUn_KN149819v1:8995-9160
454	XLOC_073782	-	chrUn_KN149821v1:13069-13612
455	XLOC_073847	-	chrUn_KN149847v1:94477-96009
456	XLOC_073885	-	chrUn_KN149865v1:47520-48680
457	XLOC_073918	-	chrUn_KN149887v1:8634-11459
458	XLOC_074048	-	chrUn_KN149935v1:1870-9196
459	XLOC_074064	-	chrUn_KN149946v1:24192-29085
460	XLOC_074068	-	chrUn_KN149948v1:116192-116897
461	XLOC_074173	-	chrUn_KN149996v1:30542-30993
462	XLOC_074240	-	chrUn_KN150021v1:25533-25668
463	XLOC_074452	-	chrUn_KN150112v1:1472-2983
464	XLOC_074453	-	chrUn_KN150113v1:1595-5332
465	XLOC_074614	-	chrUn_KN150172v1:18078-33492
466	XLOC_074630	-	chrUn_KN150182v1:3775-4802
467	XLOC_074787	-	chrUn_KN150245v1:71-1504
468	XLOC_074805	-	chrUn_KN150259v1:11844-14495
469	XLOC_074808	-	chrUn_KN150259v1:20133-20812
470	XLOC_074809	-	chrUn_KN150259v1:22490-25732
471	XLOC_074811	-	chrUn_KN150260v1:1-2384
472	XLOC_074812	-	chrUn_KN150260v1:2594-12241
473	XLOC_074816	-	chrUn_KN150263v1:3-496
474	XLOC_074817	-	chrUn_KN150263v1:1359-1868
475	XLOC_074819	-	chrUn_KN150263v1:2612-2833
476	XLOC_074844	-	chrUn_KN150270v1:2336-2633
477	XLOC_074847	-	chrUn_KN150270v1:21580-22214
478	XLOC_074856	-	chrUn_KN150280v1:1306-6589
479	XLOC_074875	-	chrUn_KN150290v1:21-1258
480	XLOC_074876	-	chrUn_KN150290v1:3737-5815
481	XLOC_074914	-	chrUn_KN150317v1:42-715
482	XLOC_074915	-	chrUn_KN150317v1:10593-12377
483	XLOC_075097	-	chrUn_KN150397v1:10745-17293
484	XLOC_075101	-	chrUn_KN150398v1:19860-20088
485	XLOC_075103	-	chrUn_KN150398v1:22170-22753
486	XLOC_075185	-	chrUn_KN150439v1:3476-4096
487	XLOC_075186	-	chrUn_KN150439v1:5179-7824
488	XLOC_075240	-	chrUn_KN150460v1:65476-65842
489	XLOC_075242	-	chrUn_KN150460v1:111621-117858
490	XLOC_075255	-	chrUn_KN150464v1:11711-12643
491	XLOC_075277	-	chrUn_KN150474v1:242618-243414
492	XLOC_075397	-	chrUn_KN150527v1:14198-15846
493	XLOC_075404	-	chrUn_KN150530v1:16-3220
494	XLOC_075405	-	chrUn_KN150530v1:3576-4398
495	XLOC_075440	-	chrUn_KN150551v1:0-9415
496	XLOC_075493	-	chrUn_KN150577v1:280-892
497	XLOC_075494	-	chrUn_KN150577v1:9975-11485
498	XLOC_075546	-	chrUn_KN150605v1:91745-92943
499	XLOC_075554	-	chrUn_KN150607v1:2396-4023
500	XLOC_075557	-	chrUn_KN150607v1:8175-9165
501	XLOC_075560	-	chrUn_KN150608v1:133689-134400
502	XLOC_075612	-	chrUn_KN150635v1:23265-27007
503	XLOC_075734	-	chrUn_KN150684v1:8111-9251
504	XLOC_075755	-	chrUn_KN150690v1:17526-18369
