# Supplementary material for: Long non-coding RNAs have age-dependent diurnal expression that coincides with age-related changes in genome-wide facultative heterochromatin
Source: BMC Genomics. 2018 Oct 29;19:777. doi: 10.1186/s12864-018-5170-3 (PMC6206985; doi:10.1186/s12864-018-5170-3)
Supplement: Supplementary file 6 — Diurnally expressed genes at 20 months. (XLSX 30 kb) [file 12864_2018_5170_MOESM6_ESM.xlsx]

## Sheet: Sheet1
Diurnal genes in 20 month-old zebrafish : The total number of transcript (193), Annotated genes(117), Unannotated genes (76)
Unannotated genes					Annotated genes
	Gene ID	Gene Name	Locus			Gene ID	Gene Name	Locus
1	XLOC_049264	-	chr3:32394520-32399302		1	XLOC_021648	abcb4	chr16:28693991-28724613
2	XLOC_011923	-	chr13:22118823-22133028		2	XLOC_060494	abcc4	chr6:7165180-7234640
3	XLOC_007386	-	chr11:7349873-7370994		3	XLOC_011983	acta1b	chr13:24148610-24153987
4	XLOC_072996	-	chr9:42926479-43272509		4	XLOC_023903	actc1b	chr17:117116-125004
5	XLOC_048192	-	chr25:30746328-30819022		5	XLOC_063754	actn3b	chr7:6814962-6899983
6	XLOC_072991	-	chr9:41942154-41998089		6	XLOC_007012	aldh4a1	chr11:41324130-41349452
7	XLOC_002482	-	chr1:25267785-25272555		7	XLOC_009995	aldoab	chr12:4015414-4033197
8	XLOC_005529	-	chr10:33616499-33628887		8	XLOC_018510	aldoca	chr15:16143563-16162134
9	XLOC_021401	-	chr16:19734696-19770528		9	XLOC_069541	ampd1	chr8:11042865-11074673
10	XLOC_012690	-	chr13:6832168-6869922		10	XLOC_030921	angptl4	chr2:24881109-24886871
11	XLOC_006125	-	chr11:11216132-11277228		11	XLOC_012211	arg2	chr13:32892237-32903912
12	XLOC_033518	-	chr20:12205326-12209584		12	XLOC_015943	arhgef9b	chr14:8836144-8939641
13	XLOC_025538	-	chr18:5690817-5704201		13	XLOC_009072	arl4d	chr12:27151698-27154400
14	XLOC_059122	-	chr5:29452183-29480171		14	XLOC_027007	arntl2	chr18:15594350-15642128
15	XLOC_018112	-	chr15:63608-71128		15	XLOC_032869	atp1a2a	chr2:44350079-44402888
16	XLOC_031538	-	chr2:45304229-45309477		16	XLOC_008740	atp2a1l	chr12:13206013-13223430
17	XLOC_044536	-	chr24:36045641-36127196		17	XLOC_075726	bglapl	chrUn_KN150680v1:8441-10291
18	XLOC_033181	-	chr2:58976941-58986297		18	XLOC_008046	bhlhe40	chr11:35497668-35501274
19	XLOC_041958	-	chr23:32561993-32612074		19	XLOC_044261	camk2n2	chr24:25547775-25550106
20	XLOC_013969	-	chr14:988881-1024392		20	XLOC_031363	casq1a	chr2:38052002-38072218
21	XLOC_029358	-	chr19:9009496-9021292		21	XLOC_039729	cdkn1a	chr22:563635-570272
22	XLOC_016937	-	chr15:1188846-1204390		22	XLOC_074079	cdkn1d	chrUn_KN149955v1:4130-15186
23	XLOC_047328	-	chr25:1137097-1155507		23	XLOC_018691	ckmb	chr15:23708427-23743332
24	XLOC_045686	-	chr24:29796089-29834691		24	XLOC_004603	ckmt2a	chr10:3061647-3079528
25	XLOC_036198	-	chr21:1650566-1653645		25	XLOC_057785	ckmt2b	chr5:50944691-50962370
26	XLOC_008541	-	chr12:7963931-8015380		26	XLOC_033678	clocka	chr20:22168397-22281902
27	XLOC_057911	-	chr5:57813530-57842318		27	XLOC_024563	coch	chr17:28726092-28732728
28	XLOC_032852	-	chr2:43305146-43347269		28	XLOC_048964	col1a1a	chr3:23082359-23107761
29	XLOC_009043	-	chr12:25684382-25738814		29	XLOC_009946	col1a1b	chr12:3060822-3143308
30	XLOC_002520	-	chr1:27695829-27783358		30	XLOC_028888	col1a2	chr19:41355120-41415335
31	XLOC_015947	-	chr14:9034440-9049446		31	XLOC_068390	col2a1a	chr8:21163201-21187489
32	XLOC_006869	-	chr11:36722201-36771798		32	XLOC_052589	cry1aa	chr4:12014189-12027688
33	XLOC_007630	-	chr11:18233526-18307216		33	XLOC_047740	cry2	chr25:13748514-13808694
34	XLOC_029527	-	chr19:15397221-15493912		34	XLOC_025889	ddb2	chr18:20479090-20490411
35	XLOC_050169	-	chr3:5094976-5107064		35	XLOC_009816	ddit4	chr12:48356586-48358935
36	XLOC_004587	-	chr10:2471644-2499165		36	XLOC_019725	dedd1	chr16:10950089-10972139
37	XLOC_070473	-	chr8:50520128-50537353		37	XLOC_071008	etv5a	chr9:22820804-22839190
38	XLOC_003929	-	chr10:22990560-23066094		38	XLOC_062178	etv5b	chr6:13892634-13937406
39	XLOC_003725	-	chr10:17108969-17119284		39	XLOC_043746	f13a1a.1	chr24:2499152-2519610
40	XLOC_016128	-	chr14:22071111-22093580		40	XLOC_043434	fbxo25	chr23:35369375-35384401
41	XLOC_006152	-	chr11:12409116-12409401		41	XLOC_036196	fech	chr21:1622057-1648592
42	XLOC_007550	-	chr11:12533341-12533629		42	XLOC_021343	gapdh	chr16:17284693-17289624
43	XLOC_014320	-	chr14:15210625-15211187		43	XLOC_030279	gpr186	chr19:43950858-43956883
44	XLOC_014668	-	chr14:25138485-25139577		44	XLOC_074841	hs3st1l1	chrUn_KN150267v1:45087-56303
45	XLOC_014669	-	chr14:25139733-25140369		45	XLOC_035677	hsf2	chr20:40577359-40590301
46	XLOC_021146	-	chr16:10858279-10859004		46	XLOC_049052	hsp70.1	chr3:25956666-25996220
47	XLOC_022253	-	chr16:47367505-47369203		47	XLOC_067838	hsp70l	chr8:4741890-4744644
48	XLOC_029344	-	chr19:8558542-8559477		48	XLOC_036081	hsp90aa1.1,hsp90aa1.2	chr20:54176031-54222559
49	XLOC_040172	-	chr22:13354872-13356230		49	XLOC_063275	igfn1.1	chr6:46768854-46974177
50	XLOC_040181	-	chr22:13406509-13408785		50	XLOC_012593	klhl31	chr13:2296425-2338925
51	XLOC_044289	-	chr24:26770909-26772373		51	XLOC_041293	krt18	chr23:10357129-10459474
52	XLOC_044290	-	chr24:26774093-26774537		52	XLOC_042578	krt8	chr23:10314623-10319486
53	XLOC_044291	-	chr24:26780157-26781062		53	XLOC_011943	ldb3a	chr13:22346294-22424252
54	XLOC_048620	-	chr3:16752804-16753442		54	XLOC_010517	ldb3b	chr12:25933656-25973270
55	XLOC_055857	-	chr4:50811265-50811811		55	XLOC_040646	LOC792509,c3b.1,c3b.2	chr22:26109347-26216378
56	XLOC_057363	-	chr5:31651445-31651765		56	XLOC_068087	lonrf1l	chr8:13591069-13750606
57	XLOC_060250	-	chr5:31912704-31913806		57	XLOC_015148	med7	chr14:33704970-33785048
58	XLOC_060702	-	chr6:17367526-17367772		58	XLOC_017558	mir132-1,mir212	chr15:25957648-25967342
59	XLOC_063675	-	chr7:2818335-2821121		59	XLOC_067751	mir7a-3	chr8:158514-163008
60	XLOC_069879	-	chr8:21130729-21131823		60	XLOC_045822	murcb	chr24:33811655-33817924
61	XLOC_071768	-	chr9:56356436-56357278		61	XLOC_041179	mybpha	chr23:6143292-6192874
62	XLOC_071769	-	chr9:56358352-56359247		62	XLOC_057361	myhc4	chr5:31621560-31633763
63	XLOC_072181	-	chr9:15930077-15930571		63	XLOC_059187	myhz1.1,myhz1.2	chr5:31662350-31708978
64	XLOC_072436	-	chr9:24747035-24748584		64	XLOC_057360	myhz2	chr5:31606241-31617426
65	XLOC_074780	-	chrUn_KN150244v1:11364-17219		65	XLOC_072911	myl1	chr9:39184286-39195505
66	XLOC_074787	-	chrUn_KN150245v1:71-1504		66	XLOC_051084	mylpfa	chr3:32681333-32686822
67	XLOC_014281	-	chr14:13073711-13074957		67	XLOC_011924	myoz1a	chr13:22134421-22147965
68	XLOC_019809	-	chr16:11696874-11706696		68	XLOC_050441	nfil3-2	chr3:13931427-13942717
69	XLOC_031685	-	chr2:50980259-50981172		69	XLOC_050444	nfil3-6	chr3:13947693-13953685
70	XLOC_053347	-	chr4:41757677-41761410		70	XLOC_029058	nme2b.2	chr19:48451506-48454668
71	XLOC_053672	-	chr4:56009796-56010562		71	XLOC_031812	nmrk2	chr2:55858576-55867215
72	XLOC_053743	-	chr4:60590212-60590613		72	XLOC_048974	nr1d1	chr3:23358072-23365672
73	XLOC_055568	-	chr4:39436533-39437122		73	XLOC_028411	nr1d2b	chr19:17941659-17948550
74	XLOC_055569	-	chr4:39437342-39437894		74	XLOC_043441	nr1d4a	chr23:35695721-35867398
75	XLOC_067885	-	chr8:7813978-7814561		75	XLOC_007235	nr1d4b	chr11:1939265-2227969
76	XLOC_070230	-	chr8:35393933-35395676		76	XLOC_009238	nrap	chr12:30471274-30503799
					77	XLOC_061351	opn1mw2	chr6:41188801-41191928
					78	XLOC_067299	pcxb	chr7:60151893-60525873
					79	XLOC_038540	pcyt1bb	chr21:40595284-40607586
					80	XLOC_028066	pdk2b	chr19:5741198-5769491
					81	XLOC_065238	per1b	chr7:50547148-50571562
					82	XLOC_032947	per2	chr2:48455371-48521248
					83	XLOC_006976	per3	chr11:39694006-39757119
					84	XLOC_043130	pfkma	chr23:27624677-27647763
					85	XLOC_063061	pfkmb	chr6:39741937-39774618
					86	XLOC_046781	pkmb	chr25:28716629-28753318
					87	XLOC_066220	ptgr1	chr7:24094963-24119711
					88	XLOC_052154	pvalb1	chr3:60961298-60973248
					89	XLOC_010336	pvalb2	chr12:17588550-17590624
					90	XLOC_010334	pvalb3	chr12:17583346-17585643
					91	XLOC_052153	pvalb4	chr3:60943489-60953143
					92	XLOC_036825	pygma	chr21:28408339-28439430
					93	XLOC_010018	rbp4	chr12:5081039-5153487
					94	XLOC_031665	rorcb	chr2:49683435-49721008
					95	XLOC_031353	rpph1	chr2:37844276-37844582
					96	XLOC_013772	rsrp1	chr13:45330844-45358661
					97	XLOC_048883	scn4ab	chr3:22092120-22188092
					98	XLOC_027591	si:ch211-132b12.7	chr18:40678190-40694798
					99	XLOC_034895	si:dkey-239i20.4	chr20:15211206-15234926
					100	XLOC_049815	si:xx-by187g17.1	chr3:54850535-54851364
					101	XLOC_075821	slc16a6a	chrUn_KN150708v1:18009-31769
					102	XLOC_000462	slc25a4	chr1:16924827-16986152
					103	XLOC_041650	slc2a1a	chr23:22212387-22287195
					104	XLOC_050575	slc4a1a	chr3:19915570-19944686
					105	XLOC_060236	smyd1a	chr5:71323770-71341009
					106	XLOC_052024	srl	chr3:55900617-55964769
					107	XLOC_061269	stk35l	chr6:38847942-38868539
					108	XLOC_064821	syt13	chr7:38444798-38466501
					109	XLOC_046891	tnni2a.3	chr25:30686349-30698346
					110	XLOC_064863	tnni2b.2	chr7:39116064-39121847
					111	XLOC_064867	tnnt3b	chr7:39173682-39189346
					112	XLOC_064467	tpma	chr7:29680465-29689706
					113	XLOC_024040	txlnbb	chr17:6200836-6227843
					114	XLOC_003000	zgc:111893,zgc:136614	chr1:46449555-46460560
					115	XLOC_051693	zgc:153426	chr3:45413847-45420953
					116	XLOC_023144	zgc:154055	chr17:25378514-25395181
					117	XLOC_067128	zgc:194626	chr7:51477306-51482143
