# Supplementary material for: Long non-coding RNAs have age-dependent diurnal expression that coincides with age-related changes in genome-wide facultative heterochromatin
Source: BMC Genomics. 2018 Oct 29;19:777. doi: 10.1186/s12864-018-5170-3 (PMC6206985; doi:10.1186/s12864-018-5170-3)
Supplement: Supplementary file 10 — Genes that changed expression between 4 M and 20 M at ZT4. (XLSX 27 kb) [file 12864_2018_5170_MOESM10_ESM.xlsx]

## Sheet: Sheet1
short_name	gene_id	locus	4M	20M
adssl1	XLOC_022432	chr17:663301-695588	9.36973	4.13463
aggf1	XLOC_037446	chr21:8004110-8031216	3.10932	0.330293
anxa1b,anxa1c	XLOC_060000	chr5:64320722-64348674	7.61109	0.952152
atp2a2a,ift81	XLOC_068041	chr8:11604364-11732631	29.3313	11.3606
cdh1	XLOC_067194	chr7:52826587-52847585	3.55884	0.970266
cep135	XLOC_033777	chr20:25812455-25849567	3.78586	0.982533
ckmt2b	XLOC_057785	chr5:50944691-50962370	13.2822	4.62232
cxcl12b	XLOC_040666	chr22:27066791-27083194	8.83754	18.3943
cxcl19	XLOC_065951	chr7:7573375-7576917	0.591672	0
cyp2y3	XLOC_018115	chr15:77773-104747	0.59925	1.74869
cyp4v7	XLOC_015032	chr14:29635045-29650479	0.30204	4.99311
desma	XLOC_072014	chr9:7537472-7561074	7.02836	1.86778
evpla	XLOC_060713	chr6:17959230-17983599	1.80386	0.471542
gad1b	XLOC_060341	chr6:3666843-3701356	61.4591	134.954
gapdh	XLOC_021343	chr16:17284693-17289624	195.501	85.6378
ggact.2,ggact.3	XLOC_001652	chr1:2298516-2305397	7.68545	0
gnl2	XLOC_020432	chr16:33947978-33976050	3.62054	8.56196
hbaa1	XLOC_049814	chr3:54843854-54849728	259.879	999.875
irg1l	XLOC_015969	chr14:11121037-11124541	0.517966	3.04826
kcnj13	XLOC_019263	chr15:40367599-40423645	2.78342	7.14233
krt17	XLOC_029222	chr19:5450938-5452979	5.82987	0.451188
krt4	XLOC_063030	chr6:39310959-39315483	24.8017	7.52759
krt5	XLOC_042577	chr23:10238226-10242762	65.2556	18.9716
krt91	XLOC_029223	chr19:5462076-5464312	95.9743	32.0683
LOC100006122,iqcb1	XLOC_062024	chr6:8987786-9000806	0.742062	3.69339
LOC792509,c3b.1,c3b.2	XLOC_040646	chr22:26109347-26216378	0.516539	2.36646
mir7a-3	XLOC_067751	chr8:158514-163008	1.98167	11.8974
mybpc1	XLOC_054944	chr4:17737666-17804312	3.5277	1.02514
mybpc2a	XLOC_049217	chr3:30126881-30186812	4.06108	1.57675
myh9a	XLOC_061972	chr6:7578235-7619502	2.0191	0.810684
myhz1.1,myhz1.2	XLOC_059187	chr5:31662350-31708978	0.226536	6.4324
myhz2	XLOC_057360	chr5:31606241-31617426	0.866254	2.87442
myl10	XLOC_004103	chr10:33227422-33236055	22.5339	1.15973
myl13	XLOC_030492	chr2:2628877-2639910	14.8064	0.992679
neurod1	XLOC_073033	chr9:44489978-44493150	105.846	52.5189
or121-1	XLOC_017011	chr15:5289876-5290815	0	1.32775
or122-1	XLOC_017012	chr15:5296898-5297822	0	0.515101
oxt	XLOC_058283	chr5:71303112-71308749	1.647	39.4674
pard6ga	XLOC_021561	chr16:25471216-25478970	22.3714	7.99539
pcyt1bb	XLOC_038540	chr21:40595284-40607586	1.42676	8.0261
pdk2b	XLOC_028066	chr19:5741198-5769491	15.8292	2.45958
pkhd1l1,si:ch211-244a23.1	XLOC_028517	chr19:23266352-23413487	0.712678	0.06311
ppl	XLOC_051344	chr3:36317692-36340195	1.61175	0.5563
ptgr1	XLOC_066220	chr7:24094963-24119711	17.0822	2.43869
rhbg	XLOC_021672	chr16:29331177-29342563	15.5735	7.43147
serpinb1	XLOC_035138	chr20:26924448-26987759	2.45655	0.542503
si:ch211-5k11.6	XLOC_049813	chr3:54838982-54839797	5.70915	55.1498
si:dkey-238o13.4	XLOC_026964	chr18:14703107-14709424	12.8872	34.3288
si:dkeyp-73d8.6,si:dkeyp-73d8.9	XLOC_032613	chr2:32637086-32660522	45.0575	1.0748
si:xx-by187g17.1	XLOC_049815	chr3:54850535-54851364	80.8676	386.529
slc12a10.2	XLOC_063706	chr7:4194172-4243447	1.30283	0.0726628
slc14a2	XLOC_057813	chr5:51520947-51531482	2.97283	0.70522
slc4a1a	XLOC_050575	chr3:19915570-19944686	2.50636	12.0265
stc1l	XLOC_004481	chr10:42849624-42888316	15.5125	7.39501
tcap	XLOC_050618	chr3:21110044-21111913	20.8895	6.73379
tfa	XLOC_030776	chr2:17112043-17123587	1.39902	6.36603
tfr1b	XLOC_044267	chr24:25871923-25887310	42.7399	14.3775
tlx3b	XLOC_005114	chr10:22080901-22087736	4.48471	1.48008
tnnc1b	XLOC_041564	chr23:20183829-20186245	8.79893	1.13032
tnni1d	XLOC_052934	chr4:26368192-26372301	4.53991	0.302589
trim63a	XLOC_062202	chr6:15525044-15526554	5.81371	1.58472
vtg2	XLOC_040615	chr22:24842065-24853200	5.33693	21.1331
vtg7	XLOC_040614	chr22:24823605-24830421	4.76646	13.3552
zgc:109949	XLOC_048457	chr3:7727173-7758594	11.0619	19.6621
zgc:111983,zgc:56382	XLOC_002947	chr1:44437714-44476085	20.8862	6.27004
zgc:112965	XLOC_050374	chr3:10710297-10946723	11.8019	1.66381
zgc:114181	XLOC_022393	chr16:55296575-55320600	12.7013	5.72117
zgc:136930	XLOC_031178	chr2:32796847-32807669	2.10691	0.177102
zgc:152753	XLOC_050114	chr3:2454592-2459471	0.528586	0
zgc:154055	XLOC_023144	chr17:25378514-25395181	4.09439	9.22487
zgc:162154	XLOC_048473	chr3:9580412-9602621	0.703484	0
zgc:162154	XLOC_050333	chr3:9580412-9602621	0.473544	0
zgc:165423	XLOC_049456	chr3:39398158-39408109	5.3846	0.371958
zgc:171500	XLOC_039938	chr22:6901466-6916292	0.76897	0
zgc:195001	XLOC_050960	chr3:30071747-30087657	7.75664	1.25075
zgc:92880	XLOC_051983	chr3:54836647-54837347	17.1114	73.0009
NA	XLOC_000099	chr1:4254818-4255754	0	0.413032
NA	XLOC_001352	chr1:51706544-51748451	0.832793	0.0793262
NA	XLOC_004506	chr10:44734323-44734479	0	17.6678
NA	XLOC_006156	chr11:12622041-12622366	6.10116	0
NA	XLOC_006302	chr11:15988155-15988442	478.062	138.974
NA	XLOC_006542	chr11:23053386-23054292	0	0.361908
NA	XLOC_007386	chr11:7349873-7370994	0.527634	3.02668
NA	XLOC_007502	chr11:11354891-11355411	0	1.66912
NA	XLOC_007639	chr11:18666421-18666833	0	1.47821
NA	XLOC_011090	chr12:44348057-44348519	1.45304	0
NA	XLOC_011822	chr13:21095034-21095314	2.87536	0
NA	XLOC_013969	chr14:988881-1024392	0.895249	2.09947
NA	XLOC_014221	chr14:11124928-11132104	0.22696	2.25725
NA	XLOC_014668	chr14:25138485-25139577	0	0.539243
NA	XLOC_014669	chr14:25139733-25140369	0	0.860047
NA	XLOC_015563	chr14:44566620-44702628	0.382402	0
NA	XLOC_018406	chr15:12071678-12079774	1.88231	0.0300725
NA	XLOC_019311	chr15:42754805-42766100	3.47995	0
NA	XLOC_019312	chr15:42766923-42781545	9.32792	0
NA	XLOC_020115	chr16:25330746-25337229	2.8759	0.329051
NA	XLOC_020453	chr16:34334723-34335858	0	0.514711
NA	XLOC_020457	chr16:34342357-34343838	0	0.403256
NA	XLOC_021332	chr16:16756658-16796236	0.760827	2.27016
NA	XLOC_021401	chr16:19734696-19770528	3.81171	0.44224
NA	XLOC_021691	chr16:30426339-30427633	0.517472	0
NA	XLOC_022743	chr17:13185851-13186293	1.09529	0
NA	XLOC_023011	chr17:22934539-22935204	0	0.365534
NA	XLOC_023482	chr17:32690174-32690366	0	8.8016
NA	XLOC_023601	chr17:42849334-42851495	0.559528	0
NA	XLOC_023732	chr17:48833727-48835180	0.455319	0
NA	XLOC_024426	chr17:22524772-22532906	2.45164	0.258202
NA	XLOC_025230	chr17:47751180-47751542	4.24121	0
NA	XLOC_027098	chr18:18701724-18861203	0.0734295	1.2622
NA	XLOC_027487	chr18:35223644-35224920	11.1343	35.9297
NA	XLOC_027747	chr18:47157228-47157737	1.22792	0
NA	XLOC_028030	chr19:4793304-4793792	1.73551	0
NA	XLOC_028048	chr19:5454917-5456270	0.410752	0
NA	XLOC_028421	chr19:19390992-19405087	0.710351	0
NA	XLOC_029173	chr19:3655165-3656336	0	0.381095
NA	XLOC_029715	chr19:23866653-23886620	0.902749	0
NA	XLOC_030409	chr19:3662752-3665672	0	0.285264
NA	XLOC_031684	chr2:50978925-50979252	3.49099	0
NA	XLOC_031685	chr2:50980259-50981172	2.17941	0
NA	XLOC_032021	chr2:5479433-5479957	1.03329	0
NA	XLOC_032785	chr2:40764058-40764940	0	0.386236
NA	XLOC_033518	chr20:12205326-12209584	4.68993	19.9901
NA	XLOC_035168	chr20:27906100-27907278	0.402035	0
NA	XLOC_035527	chr20:38235129-38237914	0.320717	0
NA	XLOC_036073	chr20:53970969-53972765	0	0.355622
NA	XLOC_036117	chr20:55332780-55334647	214.638	123.283
NA	XLOC_036418	chr21:15232378-15233543	0.560511	0
NA	XLOC_036722	chr21:22805615-22807415	1.86621	0
NA	XLOC_036750	chr21:25150524-25160570	1.98064	0.146778
NA	XLOC_037284	chr21:1048151-1049094	5.46148	0
NA	XLOC_037347	chr21:3464342-3549031	0.749837	0.155777
NA	XLOC_037388	chr21:5319175-5329197	0.364496	0
NA	XLOC_037510	chr21:9041474-9058184	0.821571	0.238621
NA	XLOC_037603	chr21:11732870-11733819	0.342916	0
NA	XLOC_039300	chr22:24508999-24521072	0.316006	0
NA	XLOC_039388	chr22:27757697-27758296	0.595616	0
NA	XLOC_039390	chr22:27762565-27763460	0.766638	0
NA	XLOC_039870	chr22:5325031-5328841	0.697222	0
NA	XLOC_039882	chr22:5793886-5795956	0	1.96359
NA	XLOC_039883	chr22:5796564-5809810	0	4.54418
NA	XLOC_039915	chr22:6452180-6456459	1.76486	0
NA	XLOC_039925	chr22:6733680-6835448	7.73722	0.716545
NA	XLOC_039935	chr22:6840101-6872220	0.428923	0
NA	XLOC_039936	chr22:6840101-6872220	0.81074	0
NA	XLOC_040057	chr22:9603488-9622502	0.302489	0
NA	XLOC_040593	chr22:23851316-23853555	0	0.316371
NA	XLOC_040831	chr22:34981064-34981993	0.431726	0
NA	XLOC_042403	chr23:1616000-1622680	0.284639	0
NA	XLOC_042978	chr23:23327789-23334062	2.56612	0.74136
NA	XLOC_044040	chr24:12450858-12455960	1.10886	4.29137
NA	XLOC_044289	chr24:26770909-26772373	0	0.854893
NA	XLOC_044290	chr24:26774093-26774537	0	1.10123
NA	XLOC_044291	chr24:26780157-26781062	0	0.417534
NA	XLOC_044463	chr24:32651068-32651816	0	0.353197
NA	XLOC_045607	chr24:26762105-26765226	0	3.26369
NA	XLOC_046079	chr25:2319184-2319613	0	0.735518
NA	XLOC_046298	chr25:8089259-8346940	23.0805	3.57763
NA	XLOC_047558	chr25:9223233-9223723	0	0.765153
NA	XLOC_048425	chr3:4767679-4768249	1.15653	0
NA	XLOC_048426	chr3:4768941-4769410	0.93225	0
NA	XLOC_048429	chr3:4876918-4877753	0.654978	0
NA	XLOC_048430	chr3:4877807-4878897	0.390714	0
NA	XLOC_048433	chr3:5087073-5094934	19.818	8.61694
NA	XLOC_048436	chr3:5136331-5138286	1.35322	0
NA	XLOC_048481	chr3:10677523-10679624	0.481552	0
NA	XLOC_048506	chr3:12678326-12703265	0.0496912	5.0918
NA	XLOC_049009	chr3:24459738-24460233	1.4741	0
NA	XLOC_050115	chr3:2530710-2554002	1.26296	0
NA	XLOC_050389	chr3:11189883-11197856	0.374396	0
NA	XLOC_052116	chr3:60193147-60197563	58.3535	0
NA	XLOC_053155	chr4:32880194-32880410	3.58949	0
NA	XLOC_053158	chr4:32929187-32930627	0.264937	0
NA	XLOC_053285	chr4:38593272-38610545	1.67324	0.0757337
NA	XLOC_053295	chr4:39324031-39326367	0.311986	0
NA	XLOC_053347	chr4:41757677-41761410	0.528232	0
NA	XLOC_053374	chr4:42408299-42408928	0	0.490575
NA	XLOC_053389	chr4:43182381-43182628	2.17312	0
NA	XLOC_053390	chr4:43182730-43191174	0.553536	0.0489214
NA	XLOC_053604	chr4:52545148-52546554	0.768534	0
NA	XLOC_053606	chr4:52563410-52563632	4.49613	0
NA	XLOC_053701	chr4:57938433-57940245	0.598562	0
NA	XLOC_053743	chr4:60590212-60590613	1.87401	0
NA	XLOC_053833	chr4:64241019-64249917	1.61344	0.244287
NA	XLOC_053853	chr4:65428220-65452061	1.92394	0.0981005
NA	XLOC_053934	chr4:68109032-68109599	0	0.437007
NA	XLOC_053968	chr4:69600668-69603226	0	0.620284
NA	XLOC_054042	chr4:73875717-73882091	3.94448	0.149481
NA	XLOC_055420	chr4:31697057-31697815	0.307449	0
NA	XLOC_055422	chr4:31728398-31729045	0.71184	0
NA	XLOC_055504	chr4:35911265-35912758	0.413565	0
NA	XLOC_055515	chr4:36178509-36179740	0.324406	0
NA	XLOC_055534	chr4:37359856-37360674	0.340751	0
NA	XLOC_055573	chr4:39546014-39546948	0.439735	0
NA	XLOC_055650	chr4:43101182-43105975	0.289498	0
NA	XLOC_055911	chr4:53505245-53506736	0.513754	0
NA	XLOC_056033	chr4:61636210-61648091	0.503274	0
NA	XLOC_056065	chr4:62874889-62876840	0.293515	0
NA	XLOC_056165	chr4:66887926-66888208	1.73858	0
NA	XLOC_056166	chr4:66917538-66917993	1.55445	0
NA	XLOC_056393	chr4:73865797-73870407	3.06949	0.333006
NA	XLOC_056403	chr4:74110006-74110552	0.513453	0
NA	XLOC_057367	chr5:31918017-31918945	0	0.541233
NA	XLOC_057369	chr5:32017754-32018745	0	0.293616
NA	XLOC_057589	chr5:41713784-41749996	5.49921	0.154188
NA	XLOC_057591	chr5:41750583-41764599	3.20748	0.0335155
NA	XLOC_057672	chr5:43722894-43723721	1.28913	0
NA	XLOC_057674	chr5:43725274-43726341	1.32122	0
NA	XLOC_057718	chr5:46885952-46888458	1.03114	0
NA	XLOC_057911	chr5:57813530-57842318	3.68575	17.9491
NA	XLOC_058264	chr5:70028875-70029025	17.3328	0
NA	XLOC_059367	chr5:37855876-37857105	0	0.400825
NA	XLOC_060179	chr5:70260599-70262058	0.303848	0
NA	XLOC_060250	chr5:31912704-31913806	0	0.361686
NA	XLOC_062025	chr6:9003501-9004262	0	1.47138
NA	XLOC_063116	chr6:40748128-40759119	13.3975	0.386246
NA	XLOC_063488	chr6:54467773-54468471	0	0.40922
NA	XLOC_063652	chr7:1152386-1163476	163.401	68.3888
NA	XLOC_063675	chr7:2818335-2821121	0	0.31138
NA	XLOC_066158	chr7:21515574-21572046	214.317	0.852543
NA	XLOC_066616	chr7:34908993-34919567	1.66289	0
NA	XLOC_066948	chr7:46574880-46575900	0.39524	0
NA	XLOC_067603	chr7:70532802-70534202	2.37022	0
NA	XLOC_067885	chr8:7813978-7814561	1.00825	0
NA	XLOC_068542	chr8:25964891-25965652	0	0.385583
NA	XLOC_069310	chr8:1093004-1095907	0	2.92629
NA	XLOC_069315	chr8:1118412-1119106	0	3.51742
NA	XLOC_070136	chr8:29709046-29710111	2.76802	9.52855
NA	XLOC_070331	chr8:43652971-43654341	0	0.325273
NA	XLOC_071769	chr9:56358352-56359247	0	1.33184
NA	XLOC_071961	chr9:5734520-5734641	0	227.388
NA	XLOC_072318	chr9:19847523-19848473	5.07003	0
NA	XLOC_072319	chr9:19872979-19878252	2.73127	0
NA	XLOC_073386	chrUn_KN149688v1:226187-227915	0	0.342578
NA	XLOC_073431	chrUn_KN149693v1:41123-42194	0	3.10785
NA	XLOC_073510	chrUn_KN149704v1:17324-18007	0.91507	0
NA	XLOC_073556	chrUn_KN149725v1:20-512	0	1.88136
NA	XLOC_073557	chrUn_KN149725v1:4184-4572	0.905186	0
NA	XLOC_073558	chrUn_KN149725v1:19727-20403	0.42169	0
NA	XLOC_073762	chrUn_KN149813v1:57898-58867	0	1.02306
NA	XLOC_073950	chrUn_KN149906v1:14073-37344	0.712555	0
NA	XLOC_074069	chrUn_KN149948v1:19-25290	0.851717	0
NA	XLOC_074072	chrUn_KN149948v1:68518-81138	1.11115	0
NA	XLOC_074173	chrUn_KN149996v1:30542-30993	0	0.806257
NA	XLOC_074254	chrUn_KN150032v1:368-21585	0.856348	0
NA	XLOC_074644	chrUn_KN150187v1:4275-4918	0	1.11074
NA	XLOC_074652	chrUn_KN150190v1:6374-8948	0.327805	0
NA	XLOC_074747	chrUn_KN150227v1:9058-15744	1.33149	0
NA	XLOC_074819	chrUn_KN150263v1:2612-2833	0	2.71274
NA	XLOC_074824	chrUn_KN150265v1:21035-29956	13.7261	4.83507
NA	XLOC_074888	chrUn_KN150300v1:1282-9436	1.31222	0.342876
NA	XLOC_074947	chrUn_KN150335v1:8189-42563	14.6765	0
NA	XLOC_075061	chrUn_KN150380v1:10614-10864	2.48612	0
NA	XLOC_075211	chrUn_KN150453v1:80-13590	2.737	1.21708
NA	XLOC_075235	chrUn_KN150460v1:33452-33972	2.24061	0
NA	XLOC_075259	chrUn_KN150469v1:6386-7056	0.500257	0
NA	XLOC_075306	chrUn_KN150487v1:10491-11394	0.480911	0
NA	XLOC_075315	chrUn_KN150487v1:56638-90436	9.53261	4.38509
NA	XLOC_075316	chrUn_KN150487v1:93986-94573	0.95966	0
NA	XLOC_075323	chrUn_KN150490v1:5802-16178	1.48866	0.0658047
NA	XLOC_075405	chrUn_KN150530v1:3576-4398	0.561797	0
NA	XLOC_075443	chrUn_KN150553v1:81-1621	0.58831	0
NA	XLOC_075467	chrUn_KN150566v1:10478-11553	0.380595	0
NA	XLOC_075553	chrUn_KN150607v1:150-2298	0.488912	0
NA	XLOC_075554	chrUn_KN150607v1:2396-4023	0.426351	0
NA	XLOC_075602	chrUn_KN150631v1:3403-3816	1.21588	0
NA	XLOC_075748	chrUn_KN150687v1:8208-9173	0	0.640849
