# Supplementary material for: Long non-coding RNAs have age-dependent diurnal expression that coincides with age-related changes in genome-wide facultative heterochromatin
Source: BMC Genomics. 2018 Oct 29;19:777. doi: 10.1186/s12864-018-5170-3 (PMC6206985; doi:10.1186/s12864-018-5170-3)
Supplement: Supplementary file 11 — Genes that changed expression between 4 M and 20 M at ZT16. (XLSX 38 kb) [file 12864_2018_5170_MOESM11_ESM.xlsx]

## Sheet: Sheet1
short_name	gene_id	locus	4M	20M
actc1b	XLOC_023903	chr17:117116-125004	284.845	7.85338
actn3b	XLOC_063754	chr7:6814962-6899983	19.891	2.06836
adssl1	XLOC_022432	chr17:663301-695588	9.39847	2.12134
aggf1	XLOC_037446	chr21:8004110-8031216	3.47897	1.03909
alas2	XLOC_068393	chr8:21321854-21340421	5.53556	14.3095
aldoab	XLOC_009995	chr12:4015414-4033197	13.8053	1.3248
aldoca	XLOC_018510	chr15:16143563-16162134	54.2862	25.7721
ampd1	XLOC_069541	chr8:11042865-11074673	13.1318	0.278893
anxa1b,anxa1c	XLOC_060000	chr5:64320722-64348674	0.640522	3.40201
apoa1b	XLOC_018109	chr15:31248-36883	1.63947	5.43697
apobb.1	XLOC_033944	chr20:31366851-31382491	0.318189	1.18869
atp1a2a	XLOC_032869	chr2:44350079-44402888	1.6926	0.18681
atp2a1l	XLOC_008740	chr12:13206013-13223430	210.2	2.08554
b2m	XLOC_054653	chr4:12794546-12796644	61.9391	114.169
bin1b	XLOC_061944	chr6:6837725-6895441	2.53807	0.580449
bnip4	XLOC_024345	chr17:20211980-20216448	3.21308	0.283732
cacng1a	XLOC_062307	chr6:19410513-19432493	3.34854	0.148507
cand2	XLOC_040765	chr22:31096211-31110581	1.99743	0.0487399
casp8l1	XLOC_060649	chr6:12861216-12869288	0.210476	1.31826
casq1a	XLOC_031363	chr2:38052002-38072218	2.01138	0.285676
cast	XLOC_037598	chr21:11473198-11564435	11.1863	5.49152
cbln2a	XLOC_032548	chr2:30473197-30477086	18.4332	44.5664
cep135	XLOC_033777	chr20:25812455-25849567	4.47012	1.25544
chrnb1,chrnb1l	XLOC_064205	chr7:22272760-22336416	1.21987	0.187612
ckma	XLOC_059310	chr5:36168368-36237688	298.695	9.42274
ckmb	XLOC_018691	chr15:23708427-23743332	337.423	10.9012
ckmt2a	XLOC_004603	chr10:3061647-3079528	24.9214	0.378088
ckmt2b	XLOC_057785	chr5:50944691-50962370	14.5606	0.480474
cln8	XLOC_023126	chr17:25168031-25176675	2.38809	5.93463
coch	XLOC_024563	chr17:28726092-28732728	10.8745	1.03705
col11a1b	XLOC_032265	chr2:15720541-15894469	1.00737	0.242821
col1a1a	XLOC_048964	chr3:23082359-23107761	16.2529	3.40523
col1a1b	XLOC_009946	chr12:3060822-3143308	11.1159	2.51262
col1a2	XLOC_028888	chr19:41355120-41415335	13.7948	4.15233
col2a1a	XLOC_068390	chr8:21163201-21187489	1.40018	0.253802
cox5b2	XLOC_012479	chr13:50062556-50064798	22.1636	5.89832
cxcl12b	XLOC_040666	chr22:27066791-27083194	8.48486	26.805
cyp4v7	XLOC_015032	chr14:29635045-29650479	0.349951	7.85829
ddx43	XLOC_013229	chr13:27202093-27223660	0.103721	0.735742
desma	XLOC_072014	chr9:7537472-7561074	4.9264	0.533069
eef1a1l2	XLOC_028950	chr19:43527014-43539280	61.0808	19.0924
eef1da	XLOC_031691	chr2:51265406-51297042	21.1674	9.41304
epd	XLOC_057493	chr5:37237091-37239156	2703.43	1318.26
ern1	XLOC_052005	chr3:55162929-55220135	4.80402	12.131
evpla	XLOC_060713	chr6:17959230-17983599	0.186586	1.33155
f13a1a.1	XLOC_043746	chr24:2499152-2519610	13.8643	0.661183
fbxo32	XLOC_020117	chr16:25344116-25360420	35.4643	6.26324
fkbp5	XLOC_061348	chr6:41098521-41118517	7.39498	23.6545
gapdh	XLOC_021343	chr16:17284693-17289624	196.628	10.8907
ggact.2,ggact.3	XLOC_001652	chr1:2298516-2305397	7.55845	0
gpib	XLOC_025416	chr18:512819-534735	3.02585	0.404168
gpr126	XLOC_034125	chr20:37480131-37567635	1.50762	0.388163
h1f0	XLOC_045933	chr24:37679308-37680639	138.574	73.191
hapln1a	XLOC_059577	chr5:45890468-45986794	2.23208	0.584391
hbaa1	XLOC_049814	chr3:54843854-54849728	212.755	634.182
hsc70	XLOC_019231	chr15:37882282-37949387	8.41979	2.36363
ifih1	XLOC_071689	chr9:51616570-51745454	0.812554	2.75325
igf2bp1	XLOC_050656	chr3:23387200-23445315	1.12481	0.370244
igfbp6a	XLOC_007259	chr11:2403825-2409966	0.310442	0
igfn1.1	XLOC_063275	chr6:46768854-46974177	11.0212	0.909104
kcnj13	XLOC_019263	chr15:40367599-40423645	1.68181	6.6569
klhl31	XLOC_012593	chr13:2296425-2338925	3.78611	0.217894
klhl41b	XLOC_060337	chr6:3519733-3529389	3.81051	0.164047
krt4	XLOC_063030	chr6:39310959-39315483	3.56106	9.05525
krt5	XLOC_042577	chr23:10238226-10242762	5.35183	20.9916
krt91	XLOC_029223	chr19:5462076-5464312	11.6957	39.6435
lancl1,mylz3	XLOC_000227	chr1:6833916-6871285	145.232	43.7532
ldb3a	XLOC_011943	chr13:22346294-22424252	3.38104	0.766622
ldb3b	XLOC_010517	chr12:25933656-25973270	25.4901	1.02613
lgals9l1	XLOC_018980	chr15:31151514-31162454	10.6221	27.2901
LOC100006122,iqcb1	XLOC_062024	chr6:8987786-9000806	1.13495	4.99494
LOC791723,si:busm1-266f07.2	XLOC_070237	chr8:36439527-36442894	1.65612	12.923
LOC792509,c3b.1,c3b.2	XLOC_040646	chr22:26109347-26216378	0.731549	6.56889
loxl2b	XLOC_057182	chr5:26834474-26887802	0.68587	4.3877
lrrc30a	XLOC_045985	chr24:41766704-41779375	0.828937	0.0797174
mb	XLOC_001434	chr1:54460133-54467473	9.24898	1.32563
murcb	XLOC_045822	chr24:33811655-33817924	2.58543	0.222262
mybpc2a	XLOC_049217	chr3:30126881-30186812	4.54541	0.786258
mybpha	XLOC_041179	chr23:6143292-6192874	4.95323	0.16031
myhc4	XLOC_057361	chr5:31621560-31633763	165.112	0.843133
myhz2	XLOC_057360	chr5:31606241-31617426	0.862268	0.0606615
myl1	XLOC_072911	chr9:39184286-39195505	31.7589	1.74967
mylpfa	XLOC_051084	chr3:32681333-32686822	198.92	4.43754
myoz1a	XLOC_011924	chr13:22134421-22147965	8.81813	0.203102
nme2b.2	XLOC_029058	chr19:48451506-48454668	780.617	14.9435
nrap	XLOC_009238	chr12:30471274-30503799	1.94682	0.21957
opn1lw2	XLOC_006613	chr11:25243487-25245575	2.92222	0
opn1mw1	XLOC_061350	chr6:41184345-41186287	0.675311	0
opn1mw2	XLOC_061351	chr6:41188801-41191928	1.46659	0
otos	XLOC_045593	chr24:26157739-26159345	0.967716	0
pard6ga	XLOC_021561	chr16:25471216-25478970	7.79065	3.69602
pbxip1b	XLOC_021503	chr16:22834198-22860368	11.6109	21.537
pdk2b	XLOC_028066	chr19:5741198-5769491	7.06232	0.215199
pdxka	XLOC_070911	chr9:19809190-19846529	9.33798	3.4725
pfkfb1	XLOC_041811	chr23:26090645-26111488	1.65889	0.113151
pfkfb3	XLOC_055264	chr4:25483775-25496780	10.4653	25.2141
pfkma	XLOC_043130	chr23:27624677-27647763	5.18766	0.373945
pfkmb	XLOC_063061	chr6:39741937-39774618	1.75	0.087146
pkmb	XLOC_046781	chr25:28716629-28753318	10.4573	0.482448
pkp3a	XLOC_048013	chr25:22053355-22090079	0.201078	1.29744
postnb	XLOC_017764	chr15:32852327-32882840	3.7673	0.806722
ppdpfa	XLOC_068445	chr8:23192089-23194795	33.6761	6.13576
ppl	XLOC_051344	chr3:36317692-36340195	0.367433	1.33895
ppp1r27b	XLOC_062359	chr6:21726493-21727895	17.966	0.201597
ptgr1	XLOC_066220	chr7:24094963-24119711	45.003	14.2993
ptp4a3	XLOC_029742	chr19:25504985-25564995	29.8207	10.677
pvalb1	XLOC_052154	chr3:60961298-60973248	633.456	1.99578
pvalb2	XLOC_010336	chr12:17588550-17590624	719.9	0.988782
pvalb3	XLOC_010334	chr12:17583346-17585643	221.667	5.69052
pvalb4	XLOC_052153	chr3:60943489-60953143	484.135	12.0596
pygma	XLOC_036825	chr21:28408339-28439430	9.90483	0.293819
rbp4	XLOC_010018	chr12:5081039-5153487	62.22	17.4325
rgcc	XLOC_070872	chr9:17431075-17442160	14.471	2.94646
rho	XLOC_070545	chr8:53667972-53670315	28.8997	0.15564
rom1a	XLOC_060050	chr5:66448400-66467146	1.11794	0.079087
rt,zgc:194878	XLOC_075126	chrUn_KN150411v1:3202-16577	15.0317	34.0382
scn4aa	XLOC_008476	chr12:4821293-4861496	0.572553	0.0224128
scn4ab	XLOC_048883	chr3:22092120-22188092	1.81384	0.12261
serpinb1	XLOC_035138	chr20:26924448-26987759	2.34301	0.411877
shq1	XLOC_063222	chr6:44091110-44164182	3.08272	8.77087
si:busm1-266f07.1	XLOC_070236	chr8:36434338-36436690	1.10028	7.66413
si:ch211-5k11.6	XLOC_049813	chr3:54838982-54839797	2.56906	28.3386
si:dkey-238o13.4	XLOC_026964	chr18:14703107-14709424	28.874	60.8894
si:dkey-266f7.5	XLOC_028115	chr19:8017539-8031908	0.345963	0
si:dkey-7c18.24	XLOC_034296	chr20:46134500-46139685	2.6092	14.7789
si:dkeyp-73d8.6,si:dkeyp-73d8.9	XLOC_032613	chr2:32637086-32660522	49.332	1.3042
slc20a1b	XLOC_003748	chr10:17755665-17770739	15.3399	35.737
slc25a10	XLOC_003239	chr1:55753109-55765459	9.53693	3.844
slc25a4	XLOC_000462	chr1:16924827-16986152	75.1666	3.0128
slc4a1a	XLOC_050575	chr3:19915570-19944686	0.954049	4.72106
smyd1a	XLOC_060236	chr5:71323770-71341009	11.3254	0.538452
srl	XLOC_052024	chr3:55900617-55964769	3.30528	0.37042
stac3	XLOC_070571	chr9:308123-320985	2.25588	0.0506483
sult2st3	XLOC_022201	chr16:45016895-45038475	8.63934	22.1469
tfr1b	XLOC_044267	chr24:25871923-25887310	41.7204	18.8727
tmem182a	XLOC_071997	chr9:6933773-6949247	5.46504	0.254483
tnnc2	XLOC_041571	chr23:20496331-20585695	50.0979	2.05248
tnni2a.3	XLOC_046891	chr25:30686349-30698346	60.5338	0.397781
tnni2b.2	XLOC_064863	chr7:39116064-39121847	125.625	1.56905
tnnt3b	XLOC_064867	chr7:39173682-39189346	96.0704	1.64339
tpma	XLOC_064467	chr7:29680465-29689706	82.5907	7.75931
trim55b	XLOC_044238	chr24:24683706-24701429	3.37298	0.0719205
trim63a	XLOC_062202	chr6:15525044-15526554	28.8757	0.110044
tubb5	XLOC_019696	chr16:10427954-10436723	31.7694	17.1542
twf2	XLOC_061366	chr6:41466104-41504319	5.59787	0.210175
txlnbb	XLOC_024040	chr17:6200836-6227843	3.89122	0.503559
ubb	XLOC_057579	chr5:41278005-41496180	126.171	44.5368
vstm4a	XLOC_013358	chr13:30794477-30844408	1.99458	0.0882228
zgc:100868	XLOC_051477	chr3:39331192-39346763	0.137853	0.91805
zgc:101853	XLOC_043670	chr23:45640855-45657909	2.27031	0.218361
zgc:111893,zgc:136614	XLOC_003000	chr1:46449555-46460560	6.32973	0.158076
zgc:111983,zgc:56382	XLOC_002947	chr1:44437714-44476085	1.06254	9.32034
zgc:112332	XLOC_045273	chr24:18302269-18322889	13.1985	26.7568
zgc:112965	XLOC_050374	chr3:10710297-10946723	11.4843	2.1416
zgc:113969,zgc:66024	XLOC_017787	chr15:35075632-35086149	1.07082	0
zgc:123321	XLOC_011467	chr13:9099216-9107018	1.44923	0.202959
zgc:136908	XLOC_003217	chr1:55109251-55133167	7.88966	2.1537
zgc:153935	XLOC_048118	chr25:27271564-27293389	3.9216	0.953778
zgc:162154	XLOC_050333	chr3:9580412-9602621	0.302603	0
zgc:163079	XLOC_050565	chr3:19338078-19411318	0.476265	3.70913
zgc:171500	XLOC_039938	chr22:6901466-6916292	0.695197	0
zgc:194626	XLOC_067128	chr7:51477306-51482143	4.0707	1.22599
zgc:195001	XLOC_050960	chr3:30071747-30087657	6.855	1.59186
zgc:73226	XLOC_058506	chr5:5858129-5886829	11.9673	5.52291
zgc:92041	XLOC_038898	chr22:7387609-7414406	7.32407	18.0936
zgc:92113	XLOC_040985	chr23:396722-406810	1.90955	0.157996
zgc:92880	XLOC_051983	chr3:54836647-54837347	7.55049	39.8022
NA	XLOC_020115	chr16:25330746-25337229	7.57595	0.0615641
NA	XLOC_049264	chr3:32394520-32399302	17.0775	0.196629
NA	XLOC_057589	chr5:41713784-41749996	5.58793	0.0851505
NA	XLOC_072991	chr9:41942154-41998089	3.9444	0.0611592
NA	XLOC_057591	chr5:41750583-41764599	2.98871	0.0506559
NA	XLOC_054042	chr4:73875717-73882091	4.47386	0.0797599
NA	XLOC_063116	chr6:40748128-40759119	6.36659	0.196976
NA	XLOC_003364	chr10:1939144-1963465	1.37032	0.046567
NA	XLOC_036356	chr21:10766081-10787935	2.36837	0.0810966
NA	XLOC_029411	chr19:10493393-10506441	2.62135	0.104561
NA	XLOC_072996	chr9:42926479-43272509	53.3008	2.14678
NA	XLOC_018112	chr15:63608-71128	2.1185	0.0881331
NA	XLOC_011923	chr13:22118823-22133028	1.29883	0.0549708
NA	XLOC_067765	chr8:491442-524218	2.71338	0.129335
NA	XLOC_038066	chr21:23014307-23074325	1.9675	0.09963
NA	XLOC_038864	chr22:5697836-5710840	1.6736	0.086372
NA	XLOC_048192	chr25:30746328-30819022	4.58006	0.240542
NA	XLOC_067663	chr7:71334271-71842486	4.79318	0.28125
NA	XLOC_025538	chr18:5690817-5704201	6.30022	0.427192
NA	XLOC_056176	chr4:67553062-67566676	0.432871	0.0343131
NA	XLOC_073192	chr9:49749848-49957367	2.62007	0.213313
NA	XLOC_053285	chr4:38593272-38610545	0.827671	0.069134
NA	XLOC_019141	chr15:35130115-35172582	0.869917	0.0731042
NA	XLOC_025316	chr17:50234213-50294909	0.55357	0.0479001
NA	XLOC_015979	chr14:11916438-12001593	0.567517	0.0496746
NA	XLOC_065271	chr7:52847618-52960544	1.26143	0.110563
NA	XLOC_002482	chr1:25267785-25272555	0.796042	0.0715165
NA	XLOC_006125	chr11:11216132-11277228	4.45702	0.423742
NA	XLOC_012690	chr13:6832168-6869922	4.32776	0.411892
NA	XLOC_039925	chr22:6733680-6835448	8.59637	0.823342
NA	XLOC_008754	chr12:14040855-14092406	7.38365	0.733253
NA	XLOC_074162	chrUn_KN149988v1:3507-9936	2.20711	0.225895
NA	XLOC_004527	chr10:45542189-45574255	0.934921	0.0972977
NA	XLOC_055955	chr4:56665328-56674469	0.514847	0.0582163
NA	XLOC_012586	chr13:2001144-2083963	4.4441	0.529144
NA	XLOC_053853	chr4:65428220-65452061	2.58302	0.335542
NA	XLOC_016937	chr15:1188846-1204390	6.52392	0.935391
NA	XLOC_062050	chr6:9935303-9999078	2.2396	0.371859
NA	XLOC_030449	chr2:755128-762968	1.25322	0.244103
NA	XLOC_009926	chr12:2313253-2396492	2.23445	0.439547
NA	XLOC_045686	chr24:29796089-29834691	3.67733	0.737748
NA	XLOC_038935	chr22:8894932-8966773	28.2279	6.28174
NA	XLOC_009242	chr12:30537907-30570528	2.20188	0.501376
NA	XLOC_064078	chr7:17740687-17825367	5.85983	1.38196
NA	XLOC_044536	chr24:36045641-36127196	3.9168	0.926067
NA	XLOC_037510	chr21:9041474-9058184	1.16306	0.304743
NA	XLOC_063468	chr6:53148895-53227635	6.89295	1.83325
NA	XLOC_075315	chrUn_KN150487v1:56638-90436	10.8411	2.9262
NA	XLOC_067538	chr7:69626656-69659632	0.92111	0.272462
NA	XLOC_053833	chr4:64241019-64249917	1.50578	0.44797
NA	XLOC_074478	chrUn_KN150123v1:29704-35767	10.3723	3.22153
NA	XLOC_012239	chr13:35563786-35624114	25.297	8.47877
NA	XLOC_054104	chr4:75754315-75836805	1.30281	0.484194
NA	XLOC_006302	chr11:15988155-15988442	269.934	103.334
NA	XLOC_025297	chr17:49685508-49879147	1.79401	0.710568
NA	XLOC_037403	chr21:5836480-5852726	4.63354	1.8864
NA	XLOC_051967	chr3:53221235-53230744	16.743	7.20966
NA	XLOC_037401	chr21:5734685-5749547	6.06818	2.61386
NA	XLOC_027678	chr18:46189976-46243795	6.019	2.60763
NA	XLOC_073766	chrUn_KN149814v1:16275-25869	12.0158	5.96253
NA	XLOC_020724	chr16:45772265-45821591	39.6956	69.2779
NA	XLOC_028842	chr19:37922479-37991599	1.95609	4.25337
NA	XLOC_063836	chr7:10850890-10867756	1.06949	2.44289
NA	XLOC_049852	chr3:56631698-56748535	2.95254	9.51367
NA	XLOC_074167	chrUn_KN149991v1:38-9542	0.890807	2.91632
NA	XLOC_053635	chr4:53829004-53831435	3.56993	12.6
NA	XLOC_053331	chr4:41417894-41422972	0.117204	0.752614
NA	XLOC_029217	chr19:5408099-5416353	0.281625	1.97906
NA	XLOC_048344	chr3:357520-404332	0.142791	1.0341
NA	XLOC_003145	chr1:51805620-51808606	0.277587	2.07428
NA	XLOC_053430	chr4:44457548-44459286	0.555227	4.19339
NA	XLOC_063219	chr6:44079366-44081147	0.289829	3.84753
NA	XLOC_021337	chr16:17098996-17148606	0.0180731	0.304996
NA	XLOC_025641	chr18:10669484-10678396	0.0397802	0.726578
NA	XLOC_053490	chr4:46854823-46858860	0.128023	6.56015
NA	XLOC_002460	chr1:24871403-24872362	0.399695	0
NA	XLOC_006155	chr11:12565901-12566366	0.927902	0
NA	XLOC_006156	chr11:12622041-12622366	3.44439	0
NA	XLOC_007390	chr11:7770265-7771643	0.27237	0
NA	XLOC_007539	chr11:12178056-12178276	6.30993	0
NA	XLOC_012853	chr13:15027196-15029129	0.479558	0
NA	XLOC_014320	chr14:15210625-15211187	1.12572	0
NA	XLOC_015500	chr14:42711186-42712022	0.354955	0
NA	XLOC_016632	chr14:38291840-38293824	0.529792	0
NA	XLOC_017157	chr15:15842922-15846518	0.266874	0
NA	XLOC_020983	chr16:4406074-4412680	0.877116	0
NA	XLOC_021352	chr16:17597775-17633863	0.464585	0
NA	XLOC_021691	chr16:30426339-30427633	0.541193	0
NA	XLOC_022253	chr16:47367505-47369203	0.452987	0
NA	XLOC_023925	chr17:606658-607342	0.429828	0
NA	XLOC_024425	chr17:22217611-22219212	0.28466	0
NA	XLOC_024802	chr17:36453852-36455115	0.342863	0
NA	XLOC_025230	chr17:47751180-47751542	1.47872	0
NA	XLOC_025288	chr17:49262783-49266165	0.573052	0
NA	XLOC_027747	chr18:47157228-47157737	1.5846	0
NA	XLOC_028030	chr19:4793304-4793792	1.00595	0
NA	XLOC_029957	chr19:34571256-34572438	1.00884	0
NA	XLOC_032021	chr2:5479433-5479957	0.821552	0
NA	XLOC_035168	chr20:27906100-27907278	0.444587	0
NA	XLOC_036174	chr21:1029861-1041456	0.274517	0
NA	XLOC_036722	chr21:22805615-22807415	0.974221	0
NA	XLOC_037075	chr21:37094303-37094608	3.05385	0
NA	XLOC_037284	chr21:1048151-1049094	6.3359	0
NA	XLOC_037504	chr21:8988063-8991444	0.305679	0
NA	XLOC_038906	chr22:7630105-7636877	0.714674	0
NA	XLOC_039407	chr22:29504167-29505666	0.328869	0
NA	XLOC_039914	chr22:6451801-6452114	2.35641	0
NA	XLOC_039915	chr22:6452180-6456459	1.91579	0
NA	XLOC_039935	chr22:6840101-6872220	0.418007	0
NA	XLOC_039936	chr22:6840101-6872220	0.968964	0
NA	XLOC_040057	chr22:9603488-9622502	0.447763	0
NA	XLOC_040058	chr22:9675815-9676156	0.819915	0
NA	XLOC_040837	chr22:35112246-35112812	0.886888	0
NA	XLOC_043841	chr24:6053350-6060289	0.661901	0
NA	XLOC_046739	chr25:26828997-26829792	0.585664	0
NA	XLOC_047387	chr25:3006602-3016497	0.472395	0
NA	XLOC_048481	chr3:10677523-10679624	0.531387	0
NA	XLOC_050110	chr3:2383185-2396920	0.28511	0
NA	XLOC_050318	chr3:8969054-8972412	0.263321	0
NA	XLOC_053155	chr4:32880194-32880410	4.35877	0
NA	XLOC_053329	chr4:41296117-41297302	0.270083	0
NA	XLOC_053880	chr4:66238789-66240176	0.637317	0
NA	XLOC_055448	chr4:32716190-32717134	0.45019	0
NA	XLOC_055650	chr4:43101182-43105975	0.549246	0
NA	XLOC_055748	chr4:46344912-46348218	0.293216	0
NA	XLOC_055857	chr4:50811265-50811811	1.47482	0
NA	XLOC_055909	chr4:53468735-53469489	0.319766	0
NA	XLOC_055933	chr4:54775153-54776182	0.346689	0
NA	XLOC_056033	chr4:61636210-61648091	0.404473	0
NA	XLOC_056157	chr4:66754680-66757324	0.367063	0
NA	XLOC_056158	chr4:66771387-66772428	0.361097	0
NA	XLOC_056165	chr4:66887926-66888208	1.91324	0
NA	XLOC_056407	chr4:74246059-74246879	0.416816	0
NA	XLOC_057363	chr5:31651445-31651765	2.86335	0
NA	XLOC_057590	chr5:41750161-41750389	2.11682	0
NA	XLOC_057668	chr5:43712298-43712897	1.55564	0
NA	XLOC_057669	chr5:43714424-43715820	1.31141	0
NA	XLOC_057670	chr5:43718658-43718832	11.7818	0
NA	XLOC_057672	chr5:43722894-43723721	1.74484	0
NA	XLOC_057673	chr5:43724088-43725075	1.27384	0
NA	XLOC_057675	chr5:43726426-43727162	1.20205	0
NA	XLOC_057676	chr5:43727262-43728972	0.983659	0
NA	XLOC_057827	chr5:53372046-53372879	0.495103	0
NA	XLOC_060701	chr6:17361194-17361780	1.23621	0
NA	XLOC_061872	chr6:3843644-3845275	0.379994	0
NA	XLOC_062290	chr6:18465818-18467661	0.618455	0
NA	XLOC_065447	chr7:59317332-59318662	0.275847	0
NA	XLOC_066069	chr7:17358506-17359628	0.45455	0
NA	XLOC_069025	chr8:46455165-46455720	1.14179	0
NA	XLOC_069879	chr8:21130729-21131823	0.983424	0
NA	XLOC_072318	chr9:19847523-19848473	7.11857	0
NA	XLOC_072319	chr9:19872979-19878252	3.64124	0
NA	XLOC_072436	chr9:24747035-24748584	0.336499	0
NA	XLOC_073191	chr9:49745790-49746828	2.88218	0
NA	XLOC_073352	chrUn_KN149686v1:36147-39558	0.323888	0
NA	XLOC_073353	chrUn_KN149686v1:39674-40448	0.314279	0
NA	XLOC_073510	chrUn_KN149704v1:17324-18007	0.581778	0
NA	XLOC_073727	chrUn_KN149801v1:309-795	1.30334	0
NA	XLOC_074072	chrUn_KN149948v1:68518-81138	0.554553	0
NA	XLOC_074254	chrUn_KN150032v1:368-21585	1.0856	0
NA	XLOC_074312	chrUn_KN150051v1:8-275	2.34374	0
NA	XLOC_074747	chrUn_KN150227v1:9058-15744	1.4581	0
NA	XLOC_074780	chrUn_KN150244v1:11364-17219	0.673342	0
NA	XLOC_074783	chrUn_KN150244v1:28032-31067	0.635795	0
NA	XLOC_074785	chrUn_KN150244v1:32217-35625	2.71914	0
NA	XLOC_074786	chrUn_KN150244v1:40349-41057	0.829964	0
NA	XLOC_074787	chrUn_KN150245v1:71-1504	0.439373	0
NA	XLOC_074894	chrUn_KN150304v1:7423-7608	9.03808	0
NA	XLOC_074947	chrUn_KN150335v1:8189-42563	14.3425	0
NA	XLOC_075083	chrUn_KN150390v1:8864-10687	0.428629	0
NA	XLOC_075235	chrUn_KN150460v1:33452-33972	1.4077	0
NA	XLOC_075286	chrUn_KN150475v1:2097-4912	0.804751	0
NA	XLOC_075306	chrUn_KN150487v1:10491-11394	0.294463	0
NA	XLOC_075316	chrUn_KN150487v1:93986-94573	0.607017	0
NA	XLOC_007579	chr11:14839771-14841385	0	0.405774
NA	XLOC_008943	chr12:20663509-20665161	0	0.314489
NA	XLOC_009187	chr12:29005489-29005861	0	0.725365
NA	XLOC_015838	chr14:4388500-4389138	0	0.642882
NA	XLOC_018320	chr15:7046093-7046809	0	0.681943
NA	XLOC_020513	chr16:36205017-36207352	0	0.898083
NA	XLOC_020514	chr16:36211538-36213876	0	0.698002
NA	XLOC_021364	chr16:18384550-18386253	0	0.29521
NA	XLOC_021694	chr16:30445029-30445985	0	0.465047
NA	XLOC_025633	chr18:10624522-10625233	0	0.80161
NA	XLOC_025637	chr18:10652465-10653458	0	0.327751
NA	XLOC_028394	chr19:16807463-16807818	0	6.52161
NA	XLOC_028671	chr19:31493388-31493944	0	0.999636
NA	XLOC_032789	chr2:40911753-40916227	0	0.814149
NA	XLOC_032790	chr2:40916362-40917509	0	0.551125
NA	XLOC_033570	chr20:17610517-17611220	0	0.625072
NA	XLOC_036835	chr21:28809657-28809880	0	2.22645
NA	XLOC_039392	chr22:28025483-28026039	0	0.790324
NA	XLOC_039882	chr22:5793886-5795956	0	1.20282
NA	XLOC_039883	chr22:5796564-5809810	0	1.8571
NA	XLOC_040551	chr22:23009330-23010615	0	1.30887
NA	XLOC_040552	chr22:23010923-23012750	0	0.438717
NA	XLOC_040583	chr22:23766629-23767836	0	0.291557
NA	XLOC_040585	chr22:23816763-23817816	0	0.418304
NA	XLOC_040587	chr22:23821206-23822124	0	0.646296
NA	XLOC_040588	chr22:23825468-23826334	0	0.817191
NA	XLOC_040589	chr22:23828087-23828701	0	0.694352
NA	XLOC_040591	chr22:23832460-23833057	0	0.520231
NA	XLOC_040592	chr22:23835584-23837308	0	0.801342
NA	XLOC_040594	chr22:23853658-23854278	0	1.10624
NA	XLOC_040595	chr22:23854675-23854941	0	3.46808
NA	XLOC_040629	chr22:25314118-25317188	0	1.42994
NA	XLOC_046270	chr25:7336859-7337151	0	1.80468
NA	XLOC_046272	chr25:7341998-7342829	0	0.39357
NA	XLOC_046790	chr25:29414895-29416344	0	0.379913
NA	XLOC_048101	chr25:25951834-25952225	0	0.794618
NA	XLOC_050149	chr3:4152006-4152499	0	0.659825
NA	XLOC_050319	chr3:9026967-9027135	0	30.2342
NA	XLOC_050386	chr3:11063831-11064386	0	0.741458
NA	XLOC_052052	chr3:56877899-56878584	0	0.834196
NA	XLOC_053123	chr4:30879622-30880039	0	3.38173
NA	XLOC_053179	chr4:33965181-33965562	0	1.54513
NA	XLOC_053222	chr4:35979928-35981457	0	0.464677
NA	XLOC_053252	chr4:36975510-36975661	0	24.3854
NA	XLOC_053253	chr4:36976211-36976456	0	33.1881
NA	XLOC_053254	chr4:36980250-36980704	0	5.14912
NA	XLOC_053304	chr4:39722946-39723398	0	1.26883
NA	XLOC_053337	chr4:41449335-41450008	0	0.726804
NA	XLOC_053517	chr4:48980243-48981396	0	0.610823
NA	XLOC_053543	chr4:50136820-50137119	0	2.999
NA	XLOC_053602	chr4:52542519-52543221	0	0.375776
NA	XLOC_053639	chr4:53937797-53938133	0	3.56885
NA	XLOC_053648	chr4:54692552-54693779	0	0.599107
NA	XLOC_053747	chr4:60914521-60915158	0	0.827539
NA	XLOC_053778	chr4:62257970-62258561	0	0.337659
NA	XLOC_053788	chr4:62588894-62590530	0	5.4388
NA	XLOC_053789	chr4:62590803-62591815	0	3.77928
NA	XLOC_053790	chr4:62594751-62596134	0	2.11836
NA	XLOC_053851	chr4:65422634-65424315	0	1.40146
NA	XLOC_053852	chr4:65424410-65425321	0	1.64013
NA	XLOC_053940	chr4:68301886-68303039	0	0.294172
NA	XLOC_053966	chr4:69572821-69573021	0	15.2184
NA	XLOC_055478	chr4:34147600-34147969	0	3.90685
NA	XLOC_055543	chr4:38171328-38171551	0	6.74439
NA	XLOC_055551	chr4:38545739-38546259	0	1.434
NA	XLOC_055563	chr4:39036039-39036334	0	1.39972
NA	XLOC_055569	chr4:39437342-39437894	0	3.13081
NA	XLOC_055644	chr4:42927070-42930186	0	4.12956
NA	XLOC_055646	chr4:42931546-42931682	0	146.019
NA	XLOC_055744	chr4:46320969-46321135	0	10.379
NA	XLOC_055768	chr4:46916261-46916811	0	0.748056
NA	XLOC_055828	chr4:49257761-49258102	0	1.56993
NA	XLOC_055829	chr4:49306425-49308076	0	0.321563
NA	XLOC_055844	chr4:50057548-50057686	0	31.2738
NA	XLOC_055845	chr4:50066764-50067026	0	2.25607
NA	XLOC_055846	chr4:50069464-50069731	0	1.96285
NA	XLOC_055885	chr4:52433165-52433480	0	3.38643
NA	XLOC_055965	chr4:57608933-57609577	0	0.791019
NA	XLOC_055971	chr4:57812501-57813037	0	1.09874
NA	XLOC_055975	chr4:58037246-58037780	0	0.801565
NA	XLOC_056003	chr4:60017400-60020849	0	1.05188
NA	XLOC_056034	chr4:61980106-61980550	0	1.3908
NA	XLOC_056048	chr4:62419572-62420378	0	0.600267
NA	XLOC_056053	chr4:62667246-62667413	0	10.2264
NA	XLOC_056054	chr4:62667752-62667911	0	18.9171
NA	XLOC_056058	chr4:62713173-62713958	0	0.381774
NA	XLOC_056092	chr4:64216155-64216883	0	0.4677
NA	XLOC_056109	chr4:65112637-65112814	0	5.36303
NA	XLOC_056110	chr4:65112986-65113652	0	0.937412
NA	XLOC_056111	chr4:65116010-65116339	0	2.59237
NA	XLOC_056163	chr4:66833865-66834140	0	1.99037
NA	XLOC_056195	chr4:68363871-68364846	0	0.463899
NA	XLOC_057054	chr5:23313464-23322218	0	2.90818
NA	XLOC_057373	chr5:32214262-32214939	0	0.687508
NA	XLOC_057575	chr5:41168645-41169582	0	0.550964
NA	XLOC_060703	chr6:17375762-17376309	0	1.06385
NA	XLOC_062025	chr6:9003501-9004262	0	1.98353
NA	XLOC_065047	chr7:45648177-45649487	0	1.43526
NA	XLOC_067300	chr7:60542015-60543071	0	0.472993
NA	XLOC_068680	chr8:31101144-31102078	0	0.460927
NA	XLOC_069310	chr8:1093004-1095907	0	4.33897
NA	XLOC_069311	chr8:1096607-1097385	0	0.798858
NA	XLOC_069312	chr8:1099406-1100065	0	3.48844
NA	XLOC_069315	chr8:1118412-1119106	0	3.24359
NA	XLOC_070331	chr8:43652971-43654341	0	0.323716
NA	XLOC_070332	chr8:43658071-43658877	0	0.639052
NA	XLOC_073349	chrUn_KN149686v1:19675-19944	0	1.50403
NA	XLOC_073431	chrUn_KN149693v1:41123-42194	0	1.00931
NA	XLOC_073481	chrUn_KN149698v1:51589-51830	0	9.0892
NA	XLOC_073556	chrUn_KN149725v1:20-512	0	3.19001
NA	XLOC_073557	chrUn_KN149725v1:4184-4572	0	0.827837
NA	XLOC_073558	chrUn_KN149725v1:19727-20403	0	0.355009
NA	XLOC_073624	chrUn_KN149769v1:21718-22254	0	0.534011
NA	XLOC_073751	chrUn_KN149813v1:12327-13042	0	0.468677
NA	XLOC_073752	chrUn_KN149813v1:14578-15444	0	0.353799
NA	XLOC_073754	chrUn_KN149813v1:19440-19815	0	0.880963
NA	XLOC_073762	chrUn_KN149813v1:57898-58867	0	1.43755
NA	XLOC_073838	chrUn_KN149847v1:21389-25088	0	0.737091
NA	XLOC_074173	chrUn_KN149996v1:30542-30993	0	1.23558
NA	XLOC_075115	chrUn_KN150403v1:1575-2154	0	2.36287
NA	XLOC_075501	chrUn_KN150578v1:51948-52299	0	1.97508
